# Supplementary material for: A Multiplex MoClo Toolkit for Extensive and Flexible Engineering of Saccharomyces cerevisiae
Source: ACS Synth Biol. 2023 Nov 6;12(11):3393–405. doi: 10.1021/acssynbio.3c00423 (PMC10661031; doi:10.1021/acssynbio.3c00423)
Supplement: Supplementary file 2 — sb3c00423_si_002.zip [file sb3c00423_si_002.zip]

Archive with 194 entries (193 files):
- MYT Plasmids/
- __MACOSX/._MYT Plasmids
- MYT Plasmids/pMYT016.gb
- __MACOSX/MYT Plasmids/._pMYT016.gb
- MYT Plasmids/pMYT047.gb
- __MACOSX/MYT Plasmids/._pMYT047.gb
- MYT Plasmids/pMYT080.gb
- __MACOSX/MYT Plasmids/._pMYT080.gb
- MYT Plasmids/pMYT073.gb
- __MACOSX/MYT Plasmids/._pMYT073.gb
- MYT Plasmids/pMYT022.gb
- __MACOSX/MYT Plasmids/._pMYT022.gb
- MYT Plasmids/pMYT032.gb
- __MACOSX/MYT Plasmids/._pMYT032.gb
- MYT Plasmids/pMYT063.gb
- __MACOSX/MYT Plasmids/._pMYT063.gb
- MYT Plasmids/pMYT090.gb
- __MACOSX/MYT Plasmids/._pMYT090.gb
- MYT Plasmids/pMYT057.gb
- __MACOSX/MYT Plasmids/._pMYT057.gb
- MYT Plasmids/pMYT006.gb
- __MACOSX/MYT Plasmids/._pMYT006.gb
- MYT Plasmids/pMYT084.gb
- __MACOSX/MYT Plasmids/._pMYT084.gb
- MYT Plasmids/pMYT026.gb
- __MACOSX/MYT Plasmids/._pMYT026.gb
- MYT Plasmids/pMYT077.gb
- __MACOSX/MYT Plasmids/._pMYT077.gb
- MYT Plasmids/pMYT043.gb
- __MACOSX/MYT Plasmids/._pMYT043.gb
- MYT Plasmids/pMYT012.gb
- __MACOSX/MYT Plasmids/._pMYT012.gb
- MYT Plasmids/pMYT002.gb
- __MACOSX/MYT Plasmids/._pMYT002.gb
- MYT Plasmids/pMYT053.gb
- __MACOSX/MYT Plasmids/._pMYT053.gb
- MYT Plasmids/pMYT067.gb
- __MACOSX/MYT Plasmids/._pMYT067.gb
- MYT Plasmids/pMYT036.gb
- __MACOSX/MYT Plasmids/._pMYT036.gb
- MYT Plasmids/pMYT094.gb
- __MACOSX/MYT Plasmids/._pMYT094.gb
- MYT Plasmids/pMYT085.gb
- __MACOSX/MYT Plasmids/._pMYT085.gb
- MYT Plasmids/pMYT027.gb
- __MACOSX/MYT Plasmids/._pMYT027.gb
- MYT Plasmids/pMYT076.gb
- __MACOSX/MYT Plasmids/._pMYT076.gb
- MYT Plasmids/pMYT042.gb
- __MACOSX/MYT Plasmids/._pMYT042.gb
- MYT Plasmids/pMYT013.gb
- __MACOSX/MYT Plasmids/._pMYT013.gb
- MYT Plasmids/pMYT003.gb
- __MACOSX/MYT Plasmids/._pMYT003.gb
- MYT Plasmids/pMYT052.gb
- __MACOSX/MYT Plasmids/._pMYT052.gb
- MYT Plasmids/pMYT066.gb
- __MACOSX/MYT Plasmids/._pMYT066.gb
- MYT Plasmids/pMYT037.gb
- __MACOSX/MYT Plasmids/._pMYT037.gb
- MYT Plasmids/pMYT095.gb
- __MACOSX/MYT Plasmids/._pMYT095.gb
- MYT Plasmids/pMYT017.gb
- __MACOSX/MYT Plasmids/._pMYT017.gb
- MYT Plasmids/pMYT046.gb
- __MACOSX/MYT Plasmids/._pMYT046.gb
- MYT Plasmids/pMYT081.gb
- __MACOSX/MYT Plasmids/._pMYT081.gb
- MYT Plasmids/pMYT072.gb
- __MACOSX/MYT Plasmids/._pMYT072.gb
- MYT Plasmids/pMYT023.gb
- __MACOSX/MYT Plasmids/._pMYT023.gb
- MYT Plasmids/pMYT033.gb
- __MACOSX/MYT Plasmids/._pMYT033.gb
- MYT Plasmids/pMYT062.gb
- __MACOSX/MYT Plasmids/._pMYT062.gb
- MYT Plasmids/pMYT091.gb
- __MACOSX/MYT Plasmids/._pMYT091.gb
- MYT Plasmids/pMYT056.gb
- __MACOSX/MYT Plasmids/._pMYT056.gb
- MYT Plasmids/pMYT007.gb
- __MACOSX/MYT Plasmids/._pMYT007.gb
- MYT Plasmids/pMYT079.gb
- __MACOSX/MYT Plasmids/._pMYT079.gb
- MYT Plasmids/pMYT028.gb
- __MACOSX/MYT Plasmids/._pMYT028.gb
- MYT Plasmids/pMYT038.gb
- __MACOSX/MYT Plasmids/._pMYT038.gb
- MYT Plasmids/pMYT069.gb
- __MACOSX/MYT Plasmids/._pMYT069.gb
- MYT Plasmids/pMYT049.gb
- __MACOSX/MYT Plasmids/._pMYT049.gb
- MYT Plasmids/pMYT018.gb
- __MACOSX/MYT Plasmids/._pMYT018.gb
- MYT Plasmids/pMYT008.gb
- __MACOSX/MYT Plasmids/._pMYT008.gb
- MYT Plasmids/pMYT059.gb
- __MACOSX/MYT Plasmids/._pMYT059.gb
- MYT Plasmids/pMYT048.gb
- __MACOSX/MYT Plasmids/._pMYT048.gb
- MYT Plasmids/pMYT019.gb
- __MACOSX/MYT Plasmids/._pMYT019.gb
- MYT Plasmids/pMYT009.gb
- __MACOSX/MYT Plasmids/._pMYT009.gb
- MYT Plasmids/pMYT058.gb
- __MACOSX/MYT Plasmids/._pMYT058.gb
- MYT Plasmids/pMYT078.gb
- __MACOSX/MYT Plasmids/._pMYT078.gb
- MYT Plasmids/pMYT029.gb
- __MACOSX/MYT Plasmids/._pMYT029.gb
- MYT Plasmids/pMYT039.gb
- __MACOSX/MYT Plasmids/._pMYT039.gb
- MYT Plasmids/pMYT068.gb
- __MACOSX/MYT Plasmids/._pMYT068.gb
- MYT Plasmids/pMYT088.gb
- __MACOSX/MYT Plasmids/._pMYT088.gb
- MYT Plasmids/pMYT089.gb
- __MACOSX/MYT Plasmids/._pMYT089.gb
- MYT Plasmids/pMYT075.gb
- __MACOSX/MYT Plasmids/._pMYT075.gb
- MYT Plasmids/pMYT024.gb
- __MACOSX/MYT Plasmids/._pMYT024.gb
- MYT Plasmids/pMYT086.gb
- __MACOSX/MYT Plasmids/._pMYT086.gb
- MYT Plasmids/pMYT010.gb
- __MACOSX/MYT Plasmids/._pMYT010.gb
- MYT Plasmids/pMYT041.gb
- __MACOSX/MYT Plasmids/._pMYT041.gb
- MYT Plasmids/pMYT051.gb
- __MACOSX/MYT Plasmids/._pMYT051.gb
- MYT Plasmids/pMYT096.gb
- __MACOSX/MYT Plasmids/._pMYT096.gb
- MYT Plasmids/pMYT034.gb
- __MACOSX/MYT Plasmids/._pMYT034.gb
- MYT Plasmids/pMYT065.gb
- __MACOSX/MYT Plasmids/._pMYT065.gb
- MYT Plasmids/pMYT045.gb
- __MACOSX/MYT Plasmids/._pMYT045.gb
- MYT Plasmids/pMYT014.gb
- __MACOSX/MYT Plasmids/._pMYT014.gb
- MYT Plasmids/pMYT020.gb
- __MACOSX/MYT Plasmids/._pMYT020.gb
- MYT Plasmids/pMYT071.gb
- __MACOSX/MYT Plasmids/._pMYT071.gb
- MYT Plasmids/pMYT082.gb
- __MACOSX/MYT Plasmids/._pMYT082.gb
- MYT Plasmids/pMYT092.gb
- __MACOSX/MYT Plasmids/._pMYT092.gb
- MYT Plasmids/pMYT061.gb
- __MACOSX/MYT Plasmids/._pMYT061.gb
- MYT Plasmids/pMYT030.gb
- __MACOSX/MYT Plasmids/._pMYT030.gb
- MYT Plasmids/pMYT004.gb
- __MACOSX/MYT Plasmids/._pMYT004.gb
- MYT Plasmids/pMYT055.gb
- __MACOSX/MYT Plasmids/._pMYT055.gb
- MYT Plasmids/pMYT044.gb
- __MACOSX/MYT Plasmids/._pMYT044.gb
- MYT Plasmids/pMYT015.gb
- __MACOSX/MYT Plasmids/._pMYT015.gb
- MYT Plasmids/pMYT021.gb
- __MACOSX/MYT Plasmids/._pMYT021.gb
- MYT Plasmids/pMYT070.gb
- __MACOSX/MYT Plasmids/._pMYT070.gb
- MYT Plasmids/pMYT083.gb
- __MACOSX/MYT Plasmids/._pMYT083.gb
- MYT Plasmids/pMYT093.gb
- __MACOSX/MYT Plasmids/._pMYT093.gb
- MYT Plasmids/pMYT060.gb
- __MACOSX/MYT Plasmids/._pMYT060.gb
- MYT Plasmids/pMYT031.gb
- __MACOSX/MYT Plasmids/._pMYT031.gb
- MYT Plasmids/pMYT005.gb
- __MACOSX/MYT Plasmids/._pMYT005.gb
- MYT Plasmids/pMYT054.gb
- __MACOSX/MYT Plasmids/._pMYT054.gb
- MYT Plasmids/pMYT074.gb
- __MACOSX/MYT Plasmids/._pMYT074.gb
- MYT Plasmids/pMYT025.gb
- __MACOSX/MYT Plasmids/._pMYT025.gb
- MYT Plasmids/pMYT087.gb
- __MACOSX/MYT Plasmids/._pMYT087.gb
- MYT Plasmids/pMYT011.gb
- __MACOSX/MYT Plasmids/._pMYT011.gb
- MYT Plasmids/pMYT040.gb
- __MACOSX/MYT Plasmids/._pMYT040.gb
- MYT Plasmids/pMYT050.gb
- __MACOSX/MYT Plasmids/._pMYT050.gb
- MYT Plasmids/pMYT001.gb
- __MACOSX/MYT Plasmids/._pMYT001.gb
- MYT Plasmids/pMYT035.gb
- __MACOSX/MYT Plasmids/._pMYT035.gb
- MYT Plasmids/pMYT064.gb
- __MACOSX/MYT Plasmids/._pMYT064.gb
