# Supplementary material for: A Multiplex MoClo Toolkit for Extensive and Flexible Engineering of Saccharomyces cerevisiae
Source: ACS Synth Biol. 2023 Nov 6;12(11):3393–405. doi: 10.1021/acssynbio.3c00423 (PMC10661031; doi:10.1021/acssynbio.3c00423)
Supplement: Supplementary file 2 — sb3c00423_si_002.zip [file sb3c00423_si_002.zip › MYT Plasmids/pMYT016.gb]

LOCUS       pMYT016                 3060 bp ds-DNA     circular     17-AUG-2023
DEFINITION  .
COMMENT     Description: Z3EV YTK Part Type: 3 Antibiotic Resistance:
            Chloramphenicol Copy Number: High Copy Addgene ID: 180669 Plate
            Position: B4
FEATURES             Location/Qualifiers
     CDS             13..1416
                     /label="Z3EV"
                     /translation="MRPYACPVESCDRRFSRSDELTRHIRIHTGQKPFQCRICMRNFSRSDHLTTHIRTHTGEKPFACDICGRKFARSDERKRHTKIHTGGGGTPAAASTLEDPSAGDMRAANLWPSPLMIKRSKKNSLALSLTADQMVSALLDAEPPILYSEYDPTRPFSEASMMGLLTNLADRELVHMINWAKRVPGFVDLTLHDQVHLLECAWLEILMIGLVWRSMEHPVKLLFAPNLLLDRNQGKCVEGMVEIFDMLLATSSRFRMMNLQGEEFVCLKSIILLNSGVYTFLSSTLKSLEEKDHIHRVLDKITDTLIHLMAKAGLTLQQQHQRLAQLLLILSHIRHMSNKGMEHLYSMKCKNVVPLYDLLLEMLDAHRLHAPTSRGGASVEETDQSHLATAGSTSSGSELHLDGEDVAMAHADALDDFDLDMLGDGDSPGPGFTPHDSAPYGALDMADFEFEQMFTDALGIDEYGGGS*"
     misc_feature             16..312
                     /label="Zif268"
                     /ApEinfo_revcolor="#c7b0e3"
                     /ApEinfo_fwdcolor="#c7b0e3"
     misc_feature             313..1197
                     /label="ER LBD"
                     /ApEinfo_revcolor="#85dae9"
                     /ApEinfo_fwdcolor="#85dae9"
     misc_feature             1204..1407
                     /label="VP16"
                     /ApEinfo_revcolor="#f58a5e"
                     /ApEinfo_fwdcolor="#f58a5e"
     misc_feature      complement(1423..1531)
                     /label="CamR Terminator"
                     /ApEinfo_revcolor="#84b0dc"
                     /ApEinfo_fwdcolor="#84b0dc"
     misc_feature             complement(1532..2191)
                     /label="CamR"
                     /ApEinfo_revcolor="#0000ff"
                     /ApEinfo_fwdcolor="#0000ff"
     misc_feature        complement(2192..2296)
                     /label="CamR Promoter"
                     /ApEinfo_revcolor="#84b0dc"
                     /ApEinfo_fwdcolor="#84b0dc"
     misc_feature      complement(2297..3060)
                     /label="ColE1"
                     /ApEinfo_revcolor="#7f7f7f"
                     /ApEinfo_fwdcolor="#7f7f7f"
ORIGIN
        1 AGTCGGTCTC ATATGCGTCC ATACGCTTGT CCAGTTGAAT CTTGTGATAG AAGATTCTCC
       61 AGGTCTGACG AATTGACCAG ACATATTAGA ATCCACACTG GTCAAAAGCC ATTCCAGTGT
      121 AGAATCTGCA TGAGAAACTT TTCCAGATCC GATCATTTGA CTACCCATAT CAGAACTCAT
      181 ACCGGTGAAA AACCATTCGC TTGTGATATT TGTGGTAGAA AGTTTGCCAG AAGCGACGAA
      241 AGAAAAAGAC ATACCAAAAT CCATACAGGT GGTGGTGGTA CTCCAGCTGC TGCTTCTACT
      301 TTGGAAGATC CATCTGCTGG TGATATGAGA GCTGCTAATT TGTGGCCATC TCCATTGATG
      361 ATTAAGAGGT CTAAGAAGAA CTCCTTGGCT TTGTCTTTGA CTGCTGATCA AATGGTTTCT
      421 GCTTTGTTGG ATGCTGAACC ACCAATCTTG TATTCTGAAT ACGATCCAAC TAGGCCATTC
      481 TCTGAAGCTT CTATGATGGG TTTGTTGACT AACTTGGCTG ATAGAGAATT GGTCCACATG
      541 ATTAACTGGG CTAAAAGAGT TCCAGGTTTC GTTGATTTGA CCTTGCATGA TCAAGTTCAC
      601 TTGTTGGAAT GTGCCTGGTT GGAAATTTTG ATGATTGGTT TGGTTTGGAG GTCCATGGAA
      661 CATCCAGTTA AGTTGTTGTT TGCTCCCAAC TTGTTGTTGG ACAGAAATCA AGGTAAATGC
      721 GTTGAAGGTA TGGTCGAAAT CTTCGATATG TTGTTGGCTA CCTCTTCCAG ATTCAGAATG
      781 ATGAACTTGC AGGGTGAAGA ATTTGTCTGC TTGAAGTCCA TTATCTTGTT GAACTCTGGT
      841 GTCTACACCT TCTTGTCCTC TACTTTGAAA TCCTTGGAAG AAAAGGATCA CATCCACAGA
      901 GTTTTGGATA AGATTACCGA TACCTTGATC CATTTGATGG CTAAAGCTGG TTTGACGTTG
      961 CAACAACAAC ATCAAAGATT GGCCCAACTG CTGTTGATTT TGTCTCATAT TAGACACATG
     1021 AGCAACAAAG GCATGGAACA CTTGTACTCT ATGAAGTGCA AAAACGTTGT TCCCTTGTAC
     1081 GACTTGTTGC TGGAAATGTT AGATGCCCAT AGATTGCATG CTCCAACTTC AAGAGGTGGT
     1141 GCTTCTGTTG AAGAAACTGA TCAATCTCAT TTGGCTACTG CTGGTTCAAC TTCTTCTGGT
     1201 TCTGAATTGC ATTTGGATGG TGAAGATGTT GCTATGGCTC ATGCTGATGC TTTGGATGAT
     1261 TTTGACTTGG ATATGTTAGG TGATGGTGAT TCACCAGGTC CAGGTTTTAC TCCTCATGAT
     1321 TCTGCTCCAT ACGGTGCTTT AGATATGGCT GATTTCGAAT TTGAACAGAT GTTCACTGAT
     1381 GCCTTGGGTA TTGATGAATA TGGTGGTGGA TCCTGAGACC AGACCAATAA AAAACGCCCG
     1441 GCGGCAACCG AGCGTTCTGA ACAAATCCAG ATGGAGTTCT GAGGTCATTA CTGGATCTAT
     1501 CAACAGGAGT CCAAGCGAGC TCGATATCAA ATTACGCCCC GCCCTGCCAC TCATCGCAGT
     1561 ACTGTTGTAA TTCATTAAGC ATTCTGCCGA CATGGAAGCC ATCACAAACG GCATGATGAA
     1621 CCTGAATCGC CAGCGGCATC AGCACCTTGT CGCCTTGCGT ATAATATTTG CCCATGGTGA
     1681 AAACGGGGGC GAAGAAGTTG TCCATATTGG CCACGTTTAA ATCAAAACTG GTGAAACTCA
     1741 CCCAGGGATT GGCTGAAACG AAAAACATAT TCTCAATAAA CCCTTTAGGG AAATAGGCCA
     1801 GGTTTTCACC GTAACACGCC ACATCTTGCG AATATATGTG TAGAAACTGC CGGAAATCGT
     1861 CGTGGTATTC ACTCCAGAGC GATGAAAACG TTTCAGTTTG CTCATGGAAA ACGGTGTAAC
     1921 AAGGGTGAAC ACTATCCCAT ATCACCAGCT CACCGTCTTT CATTGCCATA CGAAATTCCG
     1981 GATGAGCATT CATCAGGCGG GCAAGAATGT GAATAAAGGC CGGATAAAAC TTGTGCTTAT
     2041 TTTTCTTTAC GGTCTTTAAA AAGGCCGTAA TATCCAGCTG AACGGTCTGG TTATAGGTAC
     2101 ATTGAGCAAC TGACTGAAAT GCCTCAAAAT GTTCTTTACG ATGCCATTGG GATATATCAA
     2161 CGGTGGTATA TCCAGTGATT TTTTTCTCCA TTTTAGCTTC CTTAGCTCCT GAAAATCTCG
     2221 ATAACTCAAA AAATACGCCC GGTAGTGATC TTATTTCATT ATGGTGAAAG TTGGAACCTC
     2281 TTACGTGCCC GATCAATCAT GACCAAAATC CCTTAACGTG AGTTTTCGTT CCACTGAGCG
     2341 TCAGACCCCG TAGAAAAGAT CAAAGGATCT TCTTGAGATC CTTTTTTTCT GCGCGTAATC
     2401 TGCTGCTTGC AAACAAAAAA ACCACCGCTA CCAGCGGTGG TTTGTTTGCC GGATCAAGAG
     2461 CTACCAACTC TTTTTCCGAA GGTAACTGGC TTCAGCAGAG CGCAGATACC AAATACTGTT
     2521 CTTCTAGTGT AGCCGTAGTT AGGCCACCAC TTCAAGAACT CTGTAGCACC GCCTACATAC
     2581 CTCGCTCTGC TAATCCTGTT ACCAGTGGCT GCTGCCAGTG GCGATAAGTC GTGTCTTACC
     2641 GGGTTGGACT CAAGACGATA GTTACCGGAT AAGGCGCAGC GGTCGGGCTG AACGGGGGGT
     2701 TCGTGCACAC AGCCCAGCTT GGAGCGAACG ACCTACACCG AACTGAGATA CCTACAGCGT
     2761 GAGCTATGAG AAAGCGCCAC GCTTCCCGAA GGGAGAAAGG CGGACAGGTA TCCGGTAAGC
     2821 GGCAGGGTCG GAACAGGAGA GCGCACGAGG GAGCTTCCAG GGGGAAACGC CTGGTATCTT
     2881 TATAGTCCTG TCGGGTTTCG CCACCTCTGA CTTGAGCGTC GATTTTTGTG ATGCTCGTCA
     2941 GGGGGGCGGA GCCTATGGAA AAACGCCAGC AACGCGGCCT TTTTACGGTT CCTGGCCTTT
     3001 TGCTGGCCTT TTGCTCACAT GTTCTTTCCT GCGTTATCCC CTGATTCTGT GGATAACCGT
//
