# Supplementary material for: A Multiplex MoClo Toolkit for Extensive and Flexible Engineering of Saccharomyces cerevisiae
Source: ACS Synth Biol. 2023 Nov 6;12(11):3393–405. doi: 10.1021/acssynbio.3c00423 (PMC10661031; doi:10.1021/acssynbio.3c00423)
Supplement: Supplementary file 2 — sb3c00423_si_002.zip [file sb3c00423_si_002.zip › MYT Plasmids/pMYT080.gb]

LOCUS       pMYT080                 5685 bp ds-DNA     circular     17-AUG-2023
DEFINITION  .
COMMENT     Description: Int.6 Vector YTK Part Type: N/A Antibiotic Resistance:
            Kanamycin Copy Number: High Copy Addgene ID: 180733 Plate Position:
            G8
FEATURES             Location/Qualifiers
     misc_feature    9..508
                     /label="Int.6 5' HA"
                     /ApEinfo_revcolor="#84b0dc"
                     /ApEinfo_fwdcolor="#84b0dc"
     misc_feature    509..528
                     /label="Int.6 5' Barcode"
                     /ApEinfo_revcolor="#75c6a9"
                     /ApEinfo_fwdcolor="#75c6a9"
     misc_feature    575..594
                     /label="ConS FP"
                     /ApEinfo_revcolor="#ffef86"
                     /ApEinfo_fwdcolor="#ffef86"
     misc_feature    597..739
                     /label="ConS"
                     /ApEinfo_revcolor="#ffef86"
                     /ApEinfo_fwdcolor="#ffef86"
     misc_feature        748..877
                     /label="BBa_J72163 GlpT Promoter"
                     /ApEinfo_revcolor="#f58a5e"
                     /ApEinfo_fwdcolor="#f58a5e"
     misc_feature             878..913
                     /label="RBS"
                     /ApEinfo_revcolor="#f58a5e"
                     /ApEinfo_fwdcolor="#f58a5e"
     misc_feature             914..1612
                     /label="mScarlet"
                     /ApEinfo_revcolor="#f58a5e"
                     /ApEinfo_fwdcolor="#f58a5e"
     misc_feature      1613..1741
                     /label="BBa_B0015 Terminator"
                     /ApEinfo_revcolor="#f58a5e"
                     /ApEinfo_fwdcolor="#f58a5e"
     misc_feature        1742..2215
                     /label="SbTDH3 Promoter"
                     /ApEinfo_revcolor="#f58a5e"
                     /ApEinfo_fwdcolor="#f58a5e"
     misc_feature             2216..2914
                     /label="mScarlet"
                     /ApEinfo_revcolor="#f58a5e"
                     /ApEinfo_fwdcolor="#f58a5e"
     misc_feature      2915..3063
                     /label="ScRPL15A Terminator"
                     /ApEinfo_revcolor="#f58a5e"
                     /ApEinfo_fwdcolor="#f58a5e"
     misc_feature    3072..3214
                     /label="ConE"
                     /ApEinfo_revcolor="#ffef86"
                     /ApEinfo_fwdcolor="#ffef86"
     misc_feature    complement(3217..3236)
                     /label="ConE RP"
                     /ApEinfo_revcolor="#ffef86"
                     /ApEinfo_fwdcolor="#ffef86"
     misc_feature    3315..3334
                     /label="Int.6 3' Barcode"
                     /ApEinfo_revcolor="#75c6a9"
                     /ApEinfo_fwdcolor="#75c6a9"
     misc_feature    complement(3335..3922)
                     /label="Int.6 3' HA"
                     /ApEinfo_revcolor="#84b0dc"
                     /ApEinfo_fwdcolor="#84b0dc"
     misc_feature      complement(3931..3957)
                     /label="KanR Terminator"
                     /ApEinfo_revcolor="#b1ff67"
                     /ApEinfo_fwdcolor="#b1ff67"
     misc_feature             complement(3958..4773)
                     /label="KanR"
                     /ApEinfo_revcolor="#008000"
                     /ApEinfo_fwdcolor="#008000"
     misc_feature        complement(4774..4921)
                     /label="KanR Promoter"
                     /ApEinfo_revcolor="#b1ff67"
                     /ApEinfo_fwdcolor="#b1ff67"
     misc_feature      complement(4922..5685)
                     /label="ColE1"
                     /ApEinfo_revcolor="#7f7f7f"
                     /ApEinfo_fwdcolor="#7f7f7f"
ORIGIN
        1 GCGGCCGCTT AAAAGCCCTT ATTCAATTGA AGAAATCCCC TGACCTCTGC AAAAAATCTA
       61 TCGTTTATTT TATTTCTTTG TCTTACGTAA CAAATTTATT TTCTGGGATG ATGTCAATTC
      121 TATTTGGCAC GCGAGTCATC GTCTATATAA GGAGGTAACG AGGTCCTTGT ATATTTGATG
      181 ATCCTCACTA TCAACACGTC GAGGGACGGT TGGTGACGAA CTCAACTTAT GTTATAGTTT
      241 TGGACCACTC TTTTCCTTGA AAAATTACAG GCATTATACG CAGTCCTGGG GCAGGAGCGC
      301 TTCGATCATT AGCATAACAG GATCACGGTT ATCACCTGTT TTGTTATAAT TCATGGCCTT
      361 TAGGTCATGA CGTAAAATAA TCGGAGTGAA AAAATGAAAT CAAAGGCTAT CATTTTTAGG
      421 GGAACTAAAG CACAAGGATT TGAAGGCGTA GTGAAATAAT GAATAATAGA TAATCTATGG
      481 ACCGAACACA GACGTATTTA AAGACAATCA CACCCCAATC CCTAGTAGGA ATTCGTACTC
      541 TAGAGTCACT GATGAGACGT ACGAACGTGA GACCCTGTGG TCAAAAGTGC GTTGGCTGGT
      601 AGAGCCACAA ACAGCCGGTA CAAGCAACGA TCTCCAGGAC CATCTGAATC ATGCGCGGAT
      661 GACACGAACT CACGACGGCG ATCACAGACA TTAACCCACA GTACAGACAC TGCGACAACG
      721 TGGCAATTCG TCGCAATACG CGGCCGCGAA AGTGAAACGT GATTTCATGC GTCATTTTGA
      781 ACATTTTGTA AATCTTATTT AATAATGTGT GCGGCAATTC ACATTTAATT TATGAATGTT
      841 TTCTTAACAT CGCGGCAACT CAAGAAACGG CAGGTTCGGA TCTTAGCTAC TAGAGAAAGA
      901 GGAGAAATAC TAGATGGTTA GCAAAGGCGA GGCGGTTATC AAGGAGTTTA TGCGTTTTAA
      961 GGTTCACATG GAGGGTAGCA TGAACGGTCA CGAGTTCGAG ATCGAGGGTG AAGGCGAGGG
     1021 TCGTCCGTAC GAAGGCACCC AGACCGCGAA GCTGAAAGTG ACCAAGGGTG GCCCGCTGCC
     1081 GTTCAGCTGG GACATCCTGA GCCCGCAGTT CATGTATGGC AGCCGTGCGT TTACCAAACA
     1141 CCCGGCGGAC ATTCCGGATT ACTATAAGCA AAGCTTCCCG GAAGGTTTTA AATGGGAGCG
     1201 TGTTATGAAC TTCGAAGATG GTGGCGCGGT GACCGTTACC CAGGACACCA GCCTGGAGGA
     1261 TGGCACCCTG ATTTACAAGG TGAAACTGCG TGGCACCAAC TTTCCGCCGG ATGGTCCGGT
     1321 TATGCAGAAG AAAACGATGG GTTGGGAAGC GAGCACCGAG CGTCTGTATC CGGAAGATGG
     1381 CGTGCTGAAG GGTGATATCA AAATGGCGCT GCGTCTGAAG GACGGTGGCC GTTACCTGGC
     1441 GGATTTTAAG ACCACCTATA AAGCGAAGAA ACCGGTGCAA ATGCCGGGTG CGTACAACGT
     1501 TGACCGTAAA CTGGATATTA CCAGCCACAA CGAGGATTAT ACCGTGGTTG AGCAATATGA
     1561 GCGTAGCGAG GGTCGCCACA GCACCGGCGG CATGGACGAA CTGTATAAGT GACCAGGCAT
     1621 CAAATAAAAC GAAAGGCTCA GTCGAAAGAC TGGGCCTTTC GTTTTATCTG TTGTTTGTCG
     1681 GTGAACGCTC TCTACTAGAG TCACACTGGC TCACCTTCGG GTGGGCCTTT CTGCGTTTAT
     1741 ACATTCATCT TTCACCTGCC ATTAGTAACC CGACTTCTCA TTGAGCGGGT TACGGCAGCC
     1801 ACAGGCCACA TTCCGAATGT CTGGGTGAGC GGTCCCTTTT CCAGCATCCA CTAAATATCT
     1861 CGGATCGCGC TTTTTAATCT GGCTTCCTGA AAAAAATCAA TGGAGTGATG CAAACTGACT
     1921 GGAGCAAAAA GCTGACACAA GGCAATCGAC CTACGTGTCT GTCTATTTTC TCACACCTTC
     1981 TATTACCTTC TAACTCTCTG GGTTGGAAAA AACTGAAAAA AAGGTTGTCT CCAGTTTCCA
     2041 CAAATCATCC CCCTGTTTGA TTAATAAATA TATAAAGACG ACAACTATCG ATCATAAACT
     2101 CATAAAACTA TAACTCCTTT ACACTTCTTA TTTTATAGTT ATTCTATTTT AATTCTTATT
     2161 GATTTTAAAA CCCCAAGAAC TTAGTTTCGA AAACACACAC ACACAAACAA TTAAAATGGT
     2221 GTCTAAAGGT GAAGCCGTCA TCAAAGAATT TATGAGATTC AAGGTTCACA TGGAAGGTTC
     2281 TATGAACGGT CACGAATTTG AAATTGAGGG TGAAGGTGAG GGTAGACCAT ACGAAGGTAC
     2341 ACAAACTGCT AAATTGAAGG TTACAAAAGG TGGTCCTTTG CCATTCTCTT GGGATATTTT
     2401 GTCTCCACAA TTTATGTACG GTTCAAGAGC TTTTACAAAA CACCCAGCTG ATATCCCAGA
     2461 TTATTATAAG CAATCATTTC CAGAGGGTTT CAAGTGGGAA AGAGTCATGA ATTTTGAAGA
     2521 TGGTGGTGCC GTTACTGTTA CTCAAGATAC TTCATTGGAA GATGGCACCT TGATCTACAA
     2581 GGTTAAGTTA AGAGGTACTA ATTTCCCACC AGATGGTCCT GTTATGCAAA AAAAGACTAT
     2641 GGGATGGGAA GCTTCTACTG AAAGATTATA TCCAGAGGAT GGTGTTTTGA AAGGTGATAT
     2701 TAAGATGGCC TTGAGATTGA AAGACGGTGG TAGATACTTG GCTGATTTTA AGACTACTTA
     2761 CAAGGCCAAA AAGCCAGTTC AAATGCCTGG TGCTTATAAC GTTGATAGAA AATTGGATAT
     2821 CACCTCTCAC AACGAAGATT ACACCGTTGT TGAACAGTAC GAAAGATCAG AAGGTAGACA
     2881 TTCTACTGGT GGTATGGATG AGTTGTACAA GTAGCTGGTT GATGGAAAAT ATAATTTTAT
     2941 TGGGCAAACT TTTGTTTATC TGATGTGTTT TATACTATTA TCTTTTTAAT TAATGATTCT
     3001 ATATACAAAC CTGTATATTT TTTCTTTAAC CAATTTTTTT TTTTATAGAC CTAGAGCTGT
     3061 ACTGCGGCCG CGAAATCTGC TCGTCAGTGG TGCTCACACT GACGAATCAT GTACAGATCA
     3121 TACCGATGAC TGCCTGGCGA CTCACAACTA AGCAAGACAG CCGGAACCAG CGCCGGCGAA
     3181 CACCACTGCA TATATGGCAT ATCACAACAG TCCAGCGGGT ATTTGGTGCT CGTCTGGGTC
     3241 TCAGCTGTAG CCGTCTCAAG CATCAGACTA GTTCGACTGC AGCTGATACA ATGTCTTCGA
     3301 CTGAAGACAT GAGTATCCCC TAATCTCCAA ACCGACAAGG CCATTAATTC CCTTCGGAGG
     3361 GCTCCCGATG GGAGGATTCT TAGCATGCTC TTTCTAGCCA ACAGTATCAC TTTCATCAGA
     3421 AAACGGAAGC CTCCAAAAAG CTACGCTAAA CGCTTTTTTG TTTTGGATTA TCGCAGAAAA
     3481 TTGGTGACAT TCTTGATTAA GAATAAACGG TGACTAGCAA GAAAAGGACA TGTCAGGTAC
     3541 CAGTAAAGTC CGATTTAAGA TCAAATCAGC GCCTTTAAAG AATCTTGAGG TCTTAGTAAT
     3601 CCCGATGGAA GGAAAGAGGT AAACAAACGA ATAACTTAAC CCTTAAGATG ATTCTATACA
     3661 TAGCATGATC TATCCAAGGA ACGACCGACG CCCTTAAAAG GGTTCTGCTC AGATTTCGTT
     3721 AAATACCCGG ACCATCGTAG ATGATTGTTT TTACTCTCCC CTAACGATGT ACTATGCCAT
     3781 AATAAGCATT TTTTTTTTCT TTCTTCACTG CGGCTCTGCT TTGAAAACAC TACATCTAAG
     3841 GCGCTGACGC CAACGCCCAG ACTAAATCAT CATATAATAT CAAACGCCCA ACAAAATATT
     3901 AGAAATAGCT CAACAATAGA GCGCGGCCGC GTGTTACAAC CAATTAACCA ATTCTGATTA
     3961 GAAAAACTCA TCGAGCATCA AATGAAACTG CAATTTATTC ATATCAGGAT TATCAATACC
     4021 ATATTTTTGA AAAAGCCGTT TCTGTAATGA AGGAGAAAAC TCACCGAGGC AGTTCCATAG
     4081 GATGGCAAGA TCCTGGTATC GGTCTGCGAT TCCGACTCGT CCAACATCAA TACAACCTAT
     4141 TAATTTCCCC TCGTCAAAAA TAAGGTTATC AAGTGAGAAA TCACCATGAG TGACGACTGA
     4201 ATCCGGTGAG AATGGCAAAA GCTTATGCAT TTCTTTCCAG ACTTGTTCAA CAGGCCAGCC
     4261 ATTACGCTCG TCATCAAAAT CACTCGCATC AACCAAACCG TTATTCATTC GTGATTGCGC
     4321 CTGAGCGAGG CGAAATACGC GATCGCTGTT AAAAGGACAA TTACAAACAG GAATCGAATG
     4381 CAACCGGCGC AGGAACACTG CCAGCGCATC AACAATATTT TCACCTGAAT CAGGATATTC
     4441 TTCTAATACC TGGAATGCTG TTTTCCCGGG GATCGCAGTG GTGAGTAACC ATGCATCATC
     4501 AGGAGTACGG ATAAAATGCT TGATGGTCGG AAGAGGCATA AATTCCGTCA GCCAGTTTAG
     4561 TCTGACCATC TCATCTGTAA CATCATTGGC AACGCTACCT TTGCCATGTT TCAGAAACAA
     4621 CTCTGGCGCA TCGGGCTTCC CATACAATCG ATAGATTGTC GCACCTGATT GCCCGACATT
     4681 ATCGCGAGCC CATTTATACC CATATAAATC AGCATCCATG TTGGAATTTA ATCGCGGCCT
     4741 GGAGCAAGAC GTTTCCCGTT GAATATGGCT CATAACACCC CTTGTATTAC TGTTTATGTA
     4801 AGCAGACAGT TTTATTGTTC ATGATGATAT ATTTTTATCT TGTGCAATGT AACATCAGAG
     4861 ATTTTGAGAC ACAACGTGGC TTTGTTGAAT AAATCGAACT TTTGCTGAGT TGAAGGATCA
     4921 GTCATGACCA AAATCCCTTA ACGTGAGTTT TCGTTCCACT GAGCGTCAGA CCCCGTAGAA
     4981 AAGATCAAAG GATCTTCTTG AGATCCTTTT TTTCTGCGCG TAATCTGCTG CTTGCAAACA
     5041 AAAAAACCAC CGCTACCAGC GGTGGTTTGT TTGCCGGATC AAGAGCTACC AACTCTTTTT
     5101 CCGAAGGTAA CTGGCTTCAG CAGAGCGCAG ATACCAAATA CTGTTCTTCT AGTGTAGCCG
     5161 TAGTTAGGCC ACCACTTCAA GAACTCTGTA GCACCGCCTA CATACCTCGC TCTGCTAATC
     5221 CTGTTACCAG TGGCTGCTGC CAGTGGCGAT AAGTCGTGTC TTACCGGGTT GGACTCAAGA
     5281 CGATAGTTAC CGGATAAGGC GCAGCGGTCG GGCTGAACGG GGGGTTCGTG CACACAGCCC
     5341 AGCTTGGAGC GAACGACCTA CACCGAACTG AGATACCTAC AGCGTGAGCT ATGAGAAAGC
     5401 GCCACGCTTC CCGAAGGGAG AAAGGCGGAC AGGTATCCGG TAAGCGGCAG GGTCGGAACA
     5461 GGAGAGCGCA CGAGGGAGCT TCCAGGGGGA AACGCCTGGT ATCTTTATAG TCCTGTCGGG
     5521 TTTCGCCACC TCTGACTTGA GCGTCGATTT TTGTGATGCT CGTCAGGGGG GCGGAGCCTA
     5581 TGGAAAAACG CCAGCAACGC GGCCTTTTTA CGGTTCCTGG CCTTTTGCTG GCCTTTTGCT
     5641 CACATGTTCT TTCCTGCGTT ATCCCCTGAT TCTGTGGATA ACCGT
//
