# Supplementary material for: A Multiplex MoClo Toolkit for Extensive and Flexible Engineering of Saccharomyces cerevisiae
Source: ACS Synth Biol. 2023 Nov 6;12(11):3393–405. doi: 10.1021/acssynbio.3c00423 (PMC10661031; doi:10.1021/acssynbio.3c00423)
Supplement: Supplementary file 2 — sb3c00423_si_002.zip [file sb3c00423_si_002.zip › MYT Plasmids/pMYT022.gb]

LOCUS       pMYT022                 2368 bp ds-DNA     circular     17-AUG-2023
DEFINITION  .
COMMENT     Description: mScarlet-I YTK Part Type: 4a Antibiotic Resistance:
            Chloramphenicol Copy Number: High Copy Addgene ID: 180675 Plate
            Position: B10
FEATURES             Location/Qualifiers
     misc_feature             16..708
                     /label="mScarlet-I"
                     /ApEinfo_revcolor="#f58a5e"
                     /ApEinfo_fwdcolor="#f58a5e"
     CDS             16..711
                     /label="mScarlet-I"
                     /translation="VSKGEAVIKEFMRFKVHMEGSMNGHEFEIEGEGEGRPYEGTQTAKLKVTKGGPLPFSWDILSPQFMYGSRAFIKHPADIPDYYKQSFPEGFKWERVMNFEDGGAVTVTQDTSLEDGTLIYKVKLRGTNFPPDGPVMQKKTMGWEASTERLYPEDGVLKGDIKMALRLKDGGRYLADFKTTYKAKKPVQMPGAYNVDRKLDITSHNEDYTVVEQYERSEGRHSTGGMDELYK*"
     misc_feature      complement(731..839)
                     /label="CamR Terminator"
                     /ApEinfo_revcolor="#84b0dc"
                     /ApEinfo_fwdcolor="#84b0dc"
     misc_feature             complement(840..1499)
                     /label="CamR"
                     /ApEinfo_revcolor="#0000ff"
                     /ApEinfo_fwdcolor="#0000ff"
     misc_feature        complement(1500..1604)
                     /label="CamR Promoter"
                     /ApEinfo_revcolor="#84b0dc"
                     /ApEinfo_fwdcolor="#84b0dc"
     misc_feature      complement(1605..2368)
                     /label="ColE1"
                     /ApEinfo_revcolor="#7f7f7f"
                     /ApEinfo_fwdcolor="#7f7f7f"
ORIGIN
        1 AGTCGGTCTC AATCCGTTTC TAAAGGTGAA GCAGTTATTA AGGAATTTAT GAGATTCAAG
       61 GTACACATGG AAGGTAGTAT GAACGGTCAC GAATTTGAAA TTGAAGGTGA AGGTGAAGGT
      121 AGACCATACG AAGGTACTCA AACTGCTAAG TTGAAGGTTA CTAAAGGTGG TCCATTGCCA
      181 TTTTCTTGGG ATATCTTGTC TCCACAATTC ATGTACGGTT CAAGAGCTTT TATTAAACAT
      241 CCAGCAGATA TCCCAGATTA CTACAAGCAA TCATTCCCAG AAGGTTTTAA ATGGGAAAGA
      301 GTTATGAACT TCGAAGATGG TGGTGCAGTT ACTGTTACAC AAGATACTTC TTTGGAAGAT
      361 GGTACATTGA TCTATAAGGT TAAGTTGAGA GGTACTAATT TTCCACCAGA TGGTCCAGTT
      421 ATGCAAAAGA AAACTATGGG TTGGGAAGCT TCAACAGAAA GATTGTACCC AGAAGATGGT
      481 GTTTTGAAGG GTGACATCAA GATGGCATTG AGATTGAAGG ATGGTGGTAG ATATTTGGCT
      541 GATTTCAAGA CTACATACAA GGCTAAGAAA CCAGTTCAAA TGCCAGGTGC TTACAACGTT
      601 GATAGAAAGT TGGATATCAC TTCTCATAAT GAAGATTACA CAGTTGTTGA ACAATATGAA
      661 AGAAGTGAAG GTAGACACTC AACTGGTGGT ATGGACGAAT TATACAAGTA ACTCGAGTGG
      721 CTGAGACCAG ACCAATAAAA AACGCCCGGC GGCAACCGAG CGTTCTGAAC AAATCCAGAT
      781 GGAGTTCTGA GGTCATTACT GGATCTATCA ACAGGAGTCC AAGCGAGCTC GATATCAAAT
      841 TACGCCCCGC CCTGCCACTC ATCGCAGTAC TGTTGTAATT CATTAAGCAT TCTGCCGACA
      901 TGGAAGCCAT CACAAACGGC ATGATGAACC TGAATCGCCA GCGGCATCAG CACCTTGTCG
      961 CCTTGCGTAT AATATTTGCC CATGGTGAAA ACGGGGGCGA AGAAGTTGTC CATATTGGCC
     1021 ACGTTTAAAT CAAAACTGGT GAAACTCACC CAGGGATTGG CTGAAACGAA AAACATATTC
     1081 TCAATAAACC CTTTAGGGAA ATAGGCCAGG TTTTCACCGT AACACGCCAC ATCTTGCGAA
     1141 TATATGTGTA GAAACTGCCG GAAATCGTCG TGGTATTCAC TCCAGAGCGA TGAAAACGTT
     1201 TCAGTTTGCT CATGGAAAAC GGTGTAACAA GGGTGAACAC TATCCCATAT CACCAGCTCA
     1261 CCGTCTTTCA TTGCCATACG AAATTCCGGA TGAGCATTCA TCAGGCGGGC AAGAATGTGA
     1321 ATAAAGGCCG GATAAAACTT GTGCTTATTT TTCTTTACGG TCTTTAAAAA GGCCGTAATA
     1381 TCCAGCTGAA CGGTCTGGTT ATAGGTACAT TGAGCAACTG ACTGAAATGC CTCAAAATGT
     1441 TCTTTACGAT GCCATTGGGA TATATCAACG GTGGTATATC CAGTGATTTT TTTCTCCATT
     1501 TTAGCTTCCT TAGCTCCTGA AAATCTCGAT AACTCAAAAA ATACGCCCGG TAGTGATCTT
     1561 ATTTCATTAT GGTGAAAGTT GGAACCTCTT ACGTGCCCGA TCAATCATGA CCAAAATCCC
     1621 TTAACGTGAG TTTTCGTTCC ACTGAGCGTC AGACCCCGTA GAAAAGATCA AAGGATCTTC
     1681 TTGAGATCCT TTTTTTCTGC GCGTAATCTG CTGCTTGCAA ACAAAAAAAC CACCGCTACC
     1741 AGCGGTGGTT TGTTTGCCGG ATCAAGAGCT ACCAACTCTT TTTCCGAAGG TAACTGGCTT
     1801 CAGCAGAGCG CAGATACCAA ATACTGTTCT TCTAGTGTAG CCGTAGTTAG GCCACCACTT
     1861 CAAGAACTCT GTAGCACCGC CTACATACCT CGCTCTGCTA ATCCTGTTAC CAGTGGCTGC
     1921 TGCCAGTGGC GATAAGTCGT GTCTTACCGG GTTGGACTCA AGACGATAGT TACCGGATAA
     1981 GGCGCAGCGG TCGGGCTGAA CGGGGGGTTC GTGCACACAG CCCAGCTTGG AGCGAACGAC
     2041 CTACACCGAA CTGAGATACC TACAGCGTGA GCTATGAGAA AGCGCCACGC TTCCCGAAGG
     2101 GAGAAAGGCG GACAGGTATC CGGTAAGCGG CAGGGTCGGA ACAGGAGAGC GCACGAGGGA
     2161 GCTTCCAGGG GGAAACGCCT GGTATCTTTA TAGTCCTGTC GGGTTTCGCC ACCTCTGACT
     2221 TGAGCGTCGA TTTTTGTGAT GCTCGTCAGG GGGGCGGAGC CTATGGAAAA ACGCCAGCAA
     2281 CGCGGCCTTT TTACGGTTCC TGGCCTTTTG CTGGCCTTTT GCTCACATGT TCTTTCCTGC
     2341 GTTATCCCCT GATTCTGTGG ATAACCGT
//
