# Supplementary material for: A Multiplex MoClo Toolkit for Extensive and Flexible Engineering of Saccharomyces cerevisiae
Source: ACS Synth Biol. 2023 Nov 6;12(11):3393–405. doi: 10.1021/acssynbio.3c00423 (PMC10661031; doi:10.1021/acssynbio.3c00423)
Supplement: Supplementary file 2 — sb3c00423_si_002.zip [file sb3c00423_si_002.zip › MYT Plasmids/pMYT032.gb]

LOCUS       pMYT032                 2664 bp ds-DNA     circular     17-AUG-2023
DEFINITION  .
COMMENT     Description: TRP1 YTK Part Type: N/A Antibiotic Resistance:
            Chloramphenicol Copy Number: High Copy Addgene ID: 180685 Plate
            Position: C8
FEATURES             Location/Qualifiers
     misc_feature        13..290
                     /label="ScTRP1 Promoter"
                     /ApEinfo_revcolor="#75c6a9"
                     /ApEinfo_fwdcolor="#75c6a9"
     misc_feature    291..965
                     /label="TRP1"
                     /ApEinfo_revcolor="#75c6a9"
                     /ApEinfo_fwdcolor="#75c6a9"
     misc_feature      966..1014
                     /label="ScTRP1 Terminator"
                     /ApEinfo_revcolor="#75c6a9"
                     /ApEinfo_fwdcolor="#75c6a9"
     misc_feature      complement(1027..1135)
                     /label="CamR Terminator"
                     /ApEinfo_revcolor="#84b0dc"
                     /ApEinfo_fwdcolor="#84b0dc"
     misc_feature             complement(1136..1795)
                     /label="CamR"
                     /ApEinfo_revcolor="#0000ff"
                     /ApEinfo_fwdcolor="#0000ff"
     misc_feature        complement(1796..1900)
                     /label="CamR Promoter"
                     /ApEinfo_revcolor="#84b0dc"
                     /ApEinfo_fwdcolor="#84b0dc"
     misc_feature      complement(1901..2664)
                     /label="ColE1"
                     /ApEinfo_revcolor="#7f7f7f"
                     /ApEinfo_fwdcolor="#7f7f7f"
ORIGIN
        1 GAAGACATTA CAAACGACAT TACTATATAT ATAATATAGG AAGCATTTAA TAGAACAGCA
       61 TCGTAATATA TGTGTACTTT GCAGTTATGA CGCCAGATGG CAGTAGTGGA AGATATTCTT
      121 TATTGAAAAA TAGCTTGTCA CCTTACGTAC AATCTTGATC CGGAGCTTTT CTTTTTTTGC
      181 CGATTAACAA TTCGGTCGAA AAAAGAAAAG GAGAGGGCCA AGAGGGAGGG CATTGGTGAC
      241 TATTGAGCAC GTGAGTATAC GTGATTAAGC ACACAAAGGC AGCTTGGAGT ATGTCTGTTA
      301 TTAATTTCAC AGGTAGTTCT GGTCCATTGG TGAAAGTTTG CGGCTTGCAG AGCACAGAGG
      361 CCGCAGAATG TGCTCTTGAT TCCGATGCTG ACTTGCTGGG TATTATATGT GTGCCCAATA
      421 GAAAGAGAAC AATTGACCCG GTTATTGCAA GGAAAATTTC AAGTCTTGTA AAAGCATATA
      481 AAAATAGTTC AGGCACTCCG AAATACTTGG TTGGCGTGTT TCGTAATCAA CCTAAGGAGG
      541 ATGTTTTGGC TCTGGTCAAT GATTACGGCA TTGATATCGT CCAACTGCAT GGAGATGAGT
      601 CGTGGCAAGA ATACCAAGAG TTCCTCGGTT TGCCAGTTAT TAAAAGACTC GTATTTCCAA
      661 AAGACTGCAA CATACTACTC AGTGCAGCTT CACAGAAACC TCATTCGTTT ATTCCCTTGT
      721 TTGATTCAGA AGCAGGTGGG ACAGGTGAAC TTTTGGATTG GAACTCGATT TCTGACTGGG
      781 TTGGAAGGCA AGAGAGCCCC GAAAGCTTAC ATTTTATGTT AGCTGGTGGA CTGACGCCAG
      841 AAAATGTTGG TGATGCGCTT AGATTAAATG GCGTTATTGG TGTTGATGTA AGCGGAGGTG
      901 TGGAGACAAA TGGTGTAAAA GACTCTAACA AAATAGCAAA TTTCGTCAAA AATGCTAAGA
      961 AATAGGTTAT TACTGAGTAG TATTTATTTA AGTATTGTTT GTGCACTTGC CTGCGAGTAT
     1021 GTCTTCACCA ATAAAAAACG CCCGGCGGCA ACCGAGCGTT CTGAACAAAT CCAGATGGAG
     1081 TTCTGAGGTC ATTACTGGAT CTATCAACAG GAGTCCAAGC GAGCTCGATA TCAAATTACG
     1141 CCCCGCCCTG CCACTCATCG CAGTACTGTT GTAATTCATT AAGCATTCTG CCGACATGGA
     1201 AGCCATCACA AACGGCATGA TGAACCTGAA TCGCCAGCGG CATCAGCACC TTGTCGCCTT
     1261 GCGTATAATA TTTGCCCATG GTGAAAACGG GGGCGAAGAA GTTGTCCATA TTGGCCACGT
     1321 TTAAATCAAA ACTGGTGAAA CTCACCCAGG GATTGGCTGA AACGAAAAAC ATATTCTCAA
     1381 TAAACCCTTT AGGGAAATAG GCCAGGTTTT CACCGTAACA CGCCACATCT TGCGAATATA
     1441 TGTGTAGAAA CTGCCGGAAA TCGTCGTGGT ATTCACTCCA GAGCGATGAA AACGTTTCAG
     1501 TTTGCTCATG GAAAACGGTG TAACAAGGGT GAACACTATC CCATATCACC AGCTCACCGT
     1561 CTTTCATTGC CATACGAAAT TCCGGATGAG CATTCATCAG GCGGGCAAGA ATGTGAATAA
     1621 AGGCCGGATA AAACTTGTGC TTATTTTTCT TTACGGTCTT TAAAAAGGCC GTAATATCCA
     1681 GCTGAACGGT CTGGTTATAG GTACATTGAG CAACTGACTG AAATGCCTCA AAATGTTCTT
     1741 TACGATGCCA TTGGGATATA TCAACGGTGG TATATCCAGT GATTTTTTTC TCCATTTTAG
     1801 CTTCCTTAGC TCCTGAAAAT CTCGATAACT CAAAAAATAC GCCCGGTAGT GATCTTATTT
     1861 CATTATGGTG AAAGTTGGAA CCTCTTACGT GCCCGATCAA TCATGACCAA AATCCCTTAA
     1921 CGTGAGTTTT CGTTCCACTG AGCGTCAGAC CCCGTAGAAA AGATCAAAGG ATCTTCTTGA
     1981 GATCCTTTTT TTCTGCGCGT AATCTGCTGC TTGCAAACAA AAAAACCACC GCTACCAGCG
     2041 GTGGTTTGTT TGCCGGATCA AGAGCTACCA ACTCTTTTTC CGAAGGTAAC TGGCTTCAGC
     2101 AGAGCGCAGA TACCAAATAC TGTTCTTCTA GTGTAGCCGT AGTTAGGCCA CCACTTCAAG
     2161 AACTCTGTAG CACCGCCTAC ATACCTCGCT CTGCTAATCC TGTTACCAGT GGCTGCTGCC
     2221 AGTGGCGATA AGTCGTGTCT TACCGGGTTG GACTCAAGAC GATAGTTACC GGATAAGGCG
     2281 CAGCGGTCGG GCTGAACGGG GGGTTCGTGC ACACAGCCCA GCTTGGAGCG AACGACCTAC
     2341 ACCGAACTGA GATACCTACA GCGTGAGCTA TGAGAAAGCG CCACGCTTCC CGAAGGGAGA
     2401 AAGGCGGACA GGTATCCGGT AAGCGGCAGG GTCGGAACAG GAGAGCGCAC GAGGGAGCTT
     2461 CCAGGGGGAA ACGCCTGGTA TCTTTATAGT CCTGTCGGGT TTCGCCACCT CTGACTTGAG
     2521 CGTCGATTTT TGTGATGCTC GTCAGGGGGG CGGAGCCTAT GGAAAAACGC CAGCAACGCG
     2581 GCCTTTTTAC GGTTCCTGGC CTTTTGCTGG CCTTTTGCTC ACATGTTCTT TCCTGCGTTA
     2641 TCCCCTGATT CTGTGGATAA CCGT
//
