# Supplementary material for: A Multiplex MoClo Toolkit for Extensive and Flexible Engineering of Saccharomyces cerevisiae
Source: ACS Synth Biol. 2023 Nov 6;12(11):3393–405. doi: 10.1021/acssynbio.3c00423 (PMC10661031; doi:10.1021/acssynbio.3c00423)
Supplement: Supplementary file 2 — sb3c00423_si_002.zip [file sb3c00423_si_002.zip › MYT Plasmids/pMYT090.gb]

LOCUS       pMYT090                 2986 bp ds-DNA     circular     17-AUG-2023
DEFINITION  .
COMMENT     Description: Int.6 Spacer YTK Part Type: N/A Antibiotic Resistance:
            Kanamycin Copy Number: High Copy Addgene ID: 180743 Plate Position:
            H6
FEATURES             Location/Qualifiers
     misc_feature    9..508
                     /label="Int.6 5' HA"
                     /ApEinfo_revcolor="#84b0dc"
                     /ApEinfo_fwdcolor="#84b0dc"
     misc_feature    509..528
                     /label="Int.6 5' Barcode"
                     /ApEinfo_revcolor="#75c6a9"
                     /ApEinfo_fwdcolor="#75c6a9"
     misc_feature    545..567
                     /label="Int.6 5' Spacer"
                     /ApEinfo_revcolor="#c6c9d1"
                     /ApEinfo_fwdcolor="#c6c9d1"
     misc_feature    616..635
                     /label="Int.6 3' Barcode"
                     /ApEinfo_revcolor="#75c6a9"
                     /ApEinfo_fwdcolor="#75c6a9"
     misc_feature    complement(636..1223)
                     /label="Int.6 3' HA"
                     /ApEinfo_revcolor="#84b0dc"
                     /ApEinfo_fwdcolor="#84b0dc"
     misc_feature      complement(1232..1258)
                     /label="KanR Terminator"
                     /ApEinfo_revcolor="#b1ff67"
                     /ApEinfo_fwdcolor="#b1ff67"
     misc_feature             complement(1259..2074)
                     /label="KanR"
                     /ApEinfo_revcolor="#008000"
                     /ApEinfo_fwdcolor="#008000"
     misc_feature        complement(2075..2222)
                     /label="KanR Promoter"
                     /ApEinfo_revcolor="#b1ff67"
                     /ApEinfo_fwdcolor="#b1ff67"
     misc_feature      complement(2223..2986)
                     /label="ColE1"
                     /ApEinfo_revcolor="#7f7f7f"
                     /ApEinfo_fwdcolor="#7f7f7f"
ORIGIN
        1 GCGGCCGCTT AAAAGCCCTT ATTCAATTGA AGAAATCCCC TGACCTCTGC AAAAAATCTA
       61 TCGTTTATTT TATTTCTTTG TCTTACGTAA CAAATTTATT TTCTGGGATG ATGTCAATTC
      121 TATTTGGCAC GCGAGTCATC GTCTATATAA GGAGGTAACG AGGTCCTTGT ATATTTGATG
      181 ATCCTCACTA TCAACACGTC GAGGGACGGT TGGTGACGAA CTCAACTTAT GTTATAGTTT
      241 TGGACCACTC TTTTCCTTGA AAAATTACAG GCATTATACG CAGTCCTGGG GCAGGAGCGC
      301 TTCGATCATT AGCATAACAG GATCACGGTT ATCACCTGTT TTGTTATAAT TCATGGCCTT
      361 TAGGTCATGA CGTAAAATAA TCGGAGTGAA AAAATGAAAT CAAAGGCTAT CATTTTTAGG
      421 GGAACTAAAG CACAAGGATT TGAAGGCGTA GTGAAATAAT GAATAATAGA TAATCTATGG
      481 ACCGAACACA GACGTATTTA AAGACAATCA CACCCCAATC CCTAGTAGGA ATTCGTACTC
      541 TAGACACTTG AGGATACCCC GACCCGGACT AGTTCGACTG CAGCTGATAC AATGTCTTCG
      601 ACTGAAGACA TGAGTATCCC CTAATCTCCA AACCGACAAG GCCATTAATT CCCTTCGGAG
      661 GGCTCCCGAT GGGAGGATTC TTAGCATGCT CTTTCTAGCC AACAGTATCA CTTTCATCAG
      721 AAAACGGAAG CCTCCAAAAA GCTACGCTAA ACGCTTTTTT GTTTTGGATT ATCGCAGAAA
      781 ATTGGTGACA TTCTTGATTA AGAATAAACG GTGACTAGCA AGAAAAGGAC ATGTCAGGTA
      841 CCAGTAAAGT CCGATTTAAG ATCAAATCAG CGCCTTTAAA GAATCTTGAG GTCTTAGTAA
      901 TCCCGATGGA AGGAAAGAGG TAAACAAACG AATAACTTAA CCCTTAAGAT GATTCTATAC
      961 ATAGCATGAT CTATCCAAGG AACGACCGAC GCCCTTAAAA GGGTTCTGCT CAGATTTCGT
     1021 TAAATACCCG GACCATCGTA GATGATTGTT TTTACTCTCC CCTAACGATG TACTATGCCA
     1081 TAATAAGCAT TTTTTTTTTC TTTCTTCACT GCGGCTCTGC TTTGAAAACA CTACATCTAA
     1141 GGCGCTGACG CCAACGCCCA GACTAAATCA TCATATAATA TCAAACGCCC AACAAAATAT
     1201 TAGAAATAGC TCAACAATAG AGCGCGGCCG CGTGTTACAA CCAATTAACC AATTCTGATT
     1261 AGAAAAACTC ATCGAGCATC AAATGAAACT GCAATTTATT CATATCAGGA TTATCAATAC
     1321 CATATTTTTG AAAAAGCCGT TTCTGTAATG AAGGAGAAAA CTCACCGAGG CAGTTCCATA
     1381 GGATGGCAAG ATCCTGGTAT CGGTCTGCGA TTCCGACTCG TCCAACATCA ATACAACCTA
     1441 TTAATTTCCC CTCGTCAAAA ATAAGGTTAT CAAGTGAGAA ATCACCATGA GTGACGACTG
     1501 AATCCGGTGA GAATGGCAAA AGCTTATGCA TTTCTTTCCA GACTTGTTCA ACAGGCCAGC
     1561 CATTACGCTC GTCATCAAAA TCACTCGCAT CAACCAAACC GTTATTCATT CGTGATTGCG
     1621 CCTGAGCGAG GCGAAATACG CGATCGCTGT TAAAAGGACA ATTACAAACA GGAATCGAAT
     1681 GCAACCGGCG CAGGAACACT GCCAGCGCAT CAACAATATT TTCACCTGAA TCAGGATATT
     1741 CTTCTAATAC CTGGAATGCT GTTTTCCCGG GGATCGCAGT GGTGAGTAAC CATGCATCAT
     1801 CAGGAGTACG GATAAAATGC TTGATGGTCG GAAGAGGCAT AAATTCCGTC AGCCAGTTTA
     1861 GTCTGACCAT CTCATCTGTA ACATCATTGG CAACGCTACC TTTGCCATGT TTCAGAAACA
     1921 ACTCTGGCGC ATCGGGCTTC CCATACAATC GATAGATTGT CGCACCTGAT TGCCCGACAT
     1981 TATCGCGAGC CCATTTATAC CCATATAAAT CAGCATCCAT GTTGGAATTT AATCGCGGCC
     2041 TGGAGCAAGA CGTTTCCCGT TGAATATGGC TCATAACACC CCTTGTATTA CTGTTTATGT
     2101 AAGCAGACAG TTTTATTGTT CATGATGATA TATTTTTATC TTGTGCAATG TAACATCAGA
     2161 GATTTTGAGA CACAACGTGG CTTTGTTGAA TAAATCGAAC TTTTGCTGAG TTGAAGGATC
     2221 AGTCATGACC AAAATCCCTT AACGTGAGTT TTCGTTCCAC TGAGCGTCAG ACCCCGTAGA
     2281 AAAGATCAAA GGATCTTCTT GAGATCCTTT TTTTCTGCGC GTAATCTGCT GCTTGCAAAC
     2341 AAAAAAACCA CCGCTACCAG CGGTGGTTTG TTTGCCGGAT CAAGAGCTAC CAACTCTTTT
     2401 TCCGAAGGTA ACTGGCTTCA GCAGAGCGCA GATACCAAAT ACTGTTCTTC TAGTGTAGCC
     2461 GTAGTTAGGC CACCACTTCA AGAACTCTGT AGCACCGCCT ACATACCTCG CTCTGCTAAT
     2521 CCTGTTACCA GTGGCTGCTG CCAGTGGCGA TAAGTCGTGT CTTACCGGGT TGGACTCAAG
     2581 ACGATAGTTA CCGGATAAGG CGCAGCGGTC GGGCTGAACG GGGGGTTCGT GCACACAGCC
     2641 CAGCTTGGAG CGAACGACCT ACACCGAACT GAGATACCTA CAGCGTGAGC TATGAGAAAG
     2701 CGCCACGCTT CCCGAAGGGA GAAAGGCGGA CAGGTATCCG GTAAGCGGCA GGGTCGGAAC
     2761 AGGAGAGCGC ACGAGGGAGC TTCCAGGGGG AAACGCCTGG TATCTTTATA GTCCTGTCGG
     2821 GTTTCGCCAC CTCTGACTTG AGCGTCGATT TTTGTGATGC TCGTCAGGGG GGCGGAGCCT
     2881 ATGGAAAAAC GCCAGCAACG CGGCCTTTTT ACGGTTCCTG GCCTTTTGCT GGCCTTTTGC
     2941 TCACATGTTC TTTCCTGCGT TATCCCCTGA TTCTGTGGAT AACCGT
//
