# Supplementary material for: A Multiplex MoClo Toolkit for Extensive and Flexible Engineering of Saccharomyces cerevisiae
Source: ACS Synth Biol. 2023 Nov 6;12(11):3393–405. doi: 10.1021/acssynbio.3c00423 (PMC10661031; doi:10.1021/acssynbio.3c00423)
Supplement: Supplementary file 2 — sb3c00423_si_002.zip [file sb3c00423_si_002.zip › MYT Plasmids/pMYT057.gb]

LOCUS       pMYT057                 2300 bp ds-DNA     circular     17-AUG-2023
DEFINITION  .
COMMENT     Description: S/1 Spacer Cassette YTK Part Type: N/A Antibiotic
            Resistance: Ampicillin Copy Number: High Copy Addgene ID: 180710
            Plate Position: E9
FEATURES             Location/Qualifiers
     misc_feature    9..151
                     /label="ConS"
                     /ApEinfo_revcolor="#ffef86"
                     /ApEinfo_fwdcolor="#ffef86"
     misc_feature    complement(154..173)
                     /label="ConS RP"
                     /ApEinfo_revcolor="#ffef86"
                     /ApEinfo_fwdcolor="#ffef86"
     misc_feature    205..246
                     /label="Spacer Cassette 1"
                     /ApEinfo_revcolor="#c7b0e3"
                     /ApEinfo_fwdcolor="#c7b0e3"
     misc_feature    278..297
                     /label="Con1 FP"
                     /ApEinfo_revcolor="#ffef86"
                     /ApEinfo_fwdcolor="#ffef86"
     misc_feature    300..442
                     /label="Con1"
                     /ApEinfo_revcolor="#ffef86"
                     /ApEinfo_fwdcolor="#ffef86"
     misc_feature      complement(451..547)
                     /label="AmpR Terminator"
                     /ApEinfo_revcolor="#f58a5e"
                     /ApEinfo_fwdcolor="#f58a5e"
     misc_feature             complement(548..1405)
                     /label="AmpR"
                     /ApEinfo_revcolor="#9f4240"
                     /ApEinfo_fwdcolor="#9f4240"
     misc_feature        complement(1406..1536)
                     /label="AmpR Promoter"
                     /ApEinfo_revcolor="#f58a5e"
                     /ApEinfo_fwdcolor="#f58a5e"
     misc_feature      complement(1537..2300)
                     /label="ColE1"
                     /ApEinfo_revcolor="#7f7f7f"
                     /ApEinfo_fwdcolor="#7f7f7f"
ORIGIN
        1 GCGGCCGCTG GTAGAGCCAC AAACAGCCGG TACAAGCAAC GATCTCCAGG ACCATCTGAA
       61 TCATGCGCGG ATGACACGAA CTCACGACGG CGATCACAGA CATTAACCCA CAGTACAGAC
      121 ACTGCGACAA CGTGGCAATT CGTCGCAATA CGCCTTGGAA ATGTGGCTAG GTCGAATTCA
      181 CGTTCTAGAA CTGCGTCTCA CTGATATCCG CATCTGATGC TACCGTGGCG GTACGCGCAG
      241 GCATAGCCAA TGAGACGAGC TACTAGTAGT CCTGCAGCTA ATCGGTCCTC GTTTGCTGCA
      301 CGGGGTCATC ACGGCTCATC ATGCGCCAAA CAAATGTGTG CAATACACGC TCGGATGACT
      361 GCATGATGAC CGCACTGACT GGGGACAGCA GATCCACCTA AGCCTGTGAG AGAAGCAGAC
      421 ACCCGACAGA TCAAGGCAGT TAGCGGCCGC GATTATCAAA AAGGATCTTC ACCTAGATCC
      481 TTTTAAATTA AAAATGAAGT TTTAAATCAA TCTAAAGTAT ATATGAGTAA ACTTGGTCTG
      541 ACAGTTACCA ATGCTTAATC AGTGAGGCAC CTATCTCAGC GATCTGTCTA TTTCGTTCAT
      601 CCATAGTTGC CTGACTCCCC GTCGTGTAGA TAACTACGAT ACGGGAGGGC TTACCATCTG
      661 GCCCCAGTGC TGCAATGATA CCGCGGGACC CACGCTCACC GGCTCCAGAT TTATCAGCAA
      721 TAAACCAGCC AGCCGGAAGG GCCGAGCGCA GAAGTGGTCC TGCAACTTTA TCCGCCTCCA
      781 TCCAGTCTAT TAATTGTTGC CGGGAAGCTA GAGTAAGTAG TTCGCCAGTT AATAGTTTGC
      841 GCAACGTTGT TGCCATTGCT ACAGGCATCG TGGTGTCACG CTCGTCGTTT GGTATGGCTT
      901 CATTCAGCTC CGGTTCCCAA CGATCAAGGC GAGTTACATG ATCCCCCATG TTGTGCAAAA
      961 AAGCGGTTAG CTCCTTCGGT CCTCCGATCG TTGTCAGAAG TAAGTTGGCC GCAGTGTTAT
     1021 CACTCATGGT TATGGCAGCA CTGCATAATT CTCTTACTGT CATGCCATCC GTAAGATGCT
     1081 TTTCTGTGAC TGGTGAGTAC TCAACCAAGT CATTCTGAGA ATAGTGTATG CGGCGACCGA
     1141 GTTGCTCTTG CCCGGCGTCA ATACGGGATA ATACCGCGCC ACATAGCAGA ACTTTAAAAG
     1201 TGCTCATCAT TGGAAAACGT TCTTCGGGGC GAAAACTCTC AAGGATCTTA CCGCTGTTGA
     1261 GATCCAGTTC GATGTAACCC ACTCGTGCAC CCAACTGATC TTCAGCATCT TTTACTTTCA
     1321 CCAGCGTTTC TGGGTGAGCA AAAACAGGAA GGCAAAATGC CGCAAAAAAG GGAATAAGGG
     1381 CGACACGGAA ATGTTGAATA CTCATACTCT TCCTTTTTCA ATATTATTGA AGCATTTATC
     1441 AGGGTTATTG TCTCATGAGC GGATACATAT TTGAATGTAT TTAGAAAAAT AAACAAATAG
     1501 GGGTTCCGCG CACATTTCCC CGAAAAGTGC CACCTGTCAT GACCAAAATC CCTTAACGTG
     1561 AGTTTTCGTT CCACTGAGCG TCAGACCCCG TAGAAAAGAT CAAAGGATCT TCTTGAGATC
     1621 CTTTTTTTCT GCGCGTAATC TGCTGCTTGC AAACAAAAAA ACCACCGCTA CCAGCGGTGG
     1681 TTTGTTTGCC GGATCAAGAG CTACCAACTC TTTTTCCGAA GGTAACTGGC TTCAGCAGAG
     1741 CGCAGATACC AAATACTGTT CTTCTAGTGT AGCCGTAGTT AGGCCACCAC TTCAAGAACT
     1801 CTGTAGCACC GCCTACATAC CTCGCTCTGC TAATCCTGTT ACCAGTGGCT GCTGCCAGTG
     1861 GCGATAAGTC GTGTCTTACC GGGTTGGACT CAAGACGATA GTTACCGGAT AAGGCGCAGC
     1921 GGTCGGGCTG AACGGGGGGT TCGTGCACAC AGCCCAGCTT GGAGCGAACG ACCTACACCG
     1981 AACTGAGATA CCTACAGCGT GAGCTATGAG AAAGCGCCAC GCTTCCCGAA GGGAGAAAGG
     2041 CGGACAGGTA TCCGGTAAGC GGCAGGGTCG GAACAGGAGA GCGCACGAGG GAGCTTCCAG
     2101 GGGGAAACGC CTGGTATCTT TATAGTCCTG TCGGGTTTCG CCACCTCTGA CTTGAGCGTC
     2161 GATTTTTGTG ATGCTCGTCA GGGGGGCGGA GCCTATGGAA AAACGCCAGC AACGCGGCCT
     2221 TTTTACGGTT CCTGGCCTTT TGCTGGCCTT TTGCTCACAT GTTCTTTCCT GCGTTATCCC
     2281 CTGATTCTGT GGATAACCGT
//
