# Supplementary material for: A Multiplex MoClo Toolkit for Extensive and Flexible Engineering of Saccharomyces cerevisiae
Source: ACS Synth Biol. 2023 Nov 6;12(11):3393–405. doi: 10.1021/acssynbio.3c00423 (PMC10661031; doi:10.1021/acssynbio.3c00423)
Supplement: Supplementary file 2 — sb3c00423_si_002.zip [file sb3c00423_si_002.zip › MYT Plasmids/pMYT084.gb]

LOCUS       pMYT084                 5615 bp ds-DNA     circular     17-AUG-2023
DEFINITION  .
COMMENT     Description: Int.10 Vector YTK Part Type: N/A Antibiotic
            Resistance: Kanamycin Copy Number: High Copy Addgene ID: 180737
            Plate Position: G12
FEATURES             Location/Qualifiers
     misc_feature    9..546
                     /label="Int.10 5' HA"
                     /ApEinfo_revcolor="#84b0dc"
                     /ApEinfo_fwdcolor="#84b0dc"
     misc_feature    547..566
                     /label="Int.10 5' Barcode"
                     /ApEinfo_revcolor="#75c6a9"
                     /ApEinfo_fwdcolor="#75c6a9"
     misc_feature    613..632
                     /label="ConS FP"
                     /ApEinfo_revcolor="#ffef86"
                     /ApEinfo_fwdcolor="#ffef86"
     misc_feature    635..777
                     /label="ConS"
                     /ApEinfo_revcolor="#ffef86"
                     /ApEinfo_fwdcolor="#ffef86"
     misc_feature        786..915
                     /label="BBa_J72163 GlpT Promoter"
                     /ApEinfo_revcolor="#f58a5e"
                     /ApEinfo_fwdcolor="#f58a5e"
     misc_feature             916..951
                     /label="RBS"
                     /ApEinfo_revcolor="#f58a5e"
                     /ApEinfo_fwdcolor="#f58a5e"
     misc_feature             952..1650
                     /label="mScarlet"
                     /ApEinfo_revcolor="#f58a5e"
                     /ApEinfo_fwdcolor="#f58a5e"
     misc_feature      1651..1779
                     /label="BBa_B0015 Terminator"
                     /ApEinfo_revcolor="#f58a5e"
                     /ApEinfo_fwdcolor="#f58a5e"
     misc_feature        1780..2253
                     /label="SbTDH3 Promoter"
                     /ApEinfo_revcolor="#f58a5e"
                     /ApEinfo_fwdcolor="#f58a5e"
     misc_feature             2254..2952
                     /label="mScarlet"
                     /ApEinfo_revcolor="#f58a5e"
                     /ApEinfo_fwdcolor="#f58a5e"
     misc_feature      2953..3101
                     /label="ScRPL15A Terminator"
                     /ApEinfo_revcolor="#f58a5e"
                     /ApEinfo_fwdcolor="#f58a5e"
     misc_feature    3110..3252
                     /label="ConE"
                     /ApEinfo_revcolor="#ffef86"
                     /ApEinfo_fwdcolor="#ffef86"
     misc_feature    complement(3255..3274)
                     /label="ConE RP"
                     /ApEinfo_revcolor="#ffef86"
                     /ApEinfo_fwdcolor="#ffef86"
     misc_feature    3353..3372
                     /label="Int.10 3' Barcode"
                     /ApEinfo_revcolor="#75c6a9"
                     /ApEinfo_fwdcolor="#75c6a9"
     misc_feature    complement(3373..3852)
                     /label="Int.10 3' HA"
                     /ApEinfo_revcolor="#84b0dc"
                     /ApEinfo_fwdcolor="#84b0dc"
     misc_feature      complement(3861..3887)
                     /label="KanR Terminator"
                     /ApEinfo_revcolor="#b1ff67"
                     /ApEinfo_fwdcolor="#b1ff67"
     misc_feature             complement(3888..4703)
                     /label="KanR"
                     /ApEinfo_revcolor="#008000"
                     /ApEinfo_fwdcolor="#008000"
     misc_feature        complement(4704..4851)
                     /label="KanR Promoter"
                     /ApEinfo_revcolor="#b1ff67"
                     /ApEinfo_fwdcolor="#b1ff67"
     misc_feature      complement(4852..5615)
                     /label="ColE1"
                     /ApEinfo_revcolor="#7f7f7f"
                     /ApEinfo_fwdcolor="#7f7f7f"
ORIGIN
        1 GCGGCCGCAC GAATGGTAAA CACCTTCTCA TAAAATAACT GATAACGTCT TAAAGCGACC
       61 AAATACTTTA TTGTTGCGGG CAAACATTAT TGTTAAATGC GTGGTCCAGA AGTAAAATTT
      121 TCTGCATAGT TCACTGTTAT GTAAATTTTG AACTTGAAAT CTTTTCTTAG AAAGAGTCTG
      181 TCATCCTTGG AAACATTGCT GACCAAGAAT ACGATATTGT GAGAAAACAT TGTACCCAAA
      241 AAAAATTTTT CATTCCTATA GTTTGGATTG GAGATGATTC AAACACAGCA TATTCATGTG
      301 TTACCTTCCC GGTTATGCAC GAGGTCAATG AAACCGTTCC CTTGTGTTGT ACCAGTGGTA
      361 GGGTTCTTCT CGGTAGCTTC TCCGCAATAA GAATGATTGA ATCATATTGT AACATTAGAT
      421 TTTGGCCTTT CACTAATTAC CGTAGGTAAT TTTGTTGGTT AAACTGACAA AGAATAAGAG
      481 TTTAACCAAC AAAATTAAGT CTTGGTGCAT TGAATGGAAG AAAAGATGAT ACAACGCCAA
      541 CCTAAATCTT CCTCACCTAC GCTACGGAAT TCTCAGTCTA GAGGTTCTGA TGAGACGTGA
      601 CAACGTGAGA CCCTGTGGTC AAAAGTGCGT TGGCTGGTAG AGCCACAAAC AGCCGGTACA
      661 AGCAACGATC TCCAGGACCA TCTGAATCAT GCGCGGATGA CACGAACTCA CGACGGCGAT
      721 CACAGACATT AACCCACAGT ACAGACACTG CGACAACGTG GCAATTCGTC GCAATACGCG
      781 GCCGCGAAAG TGAAACGTGA TTTCATGCGT CATTTTGAAC ATTTTGTAAA TCTTATTTAA
      841 TAATGTGTGC GGCAATTCAC ATTTAATTTA TGAATGTTTT CTTAACATCG CGGCAACTCA
      901 AGAAACGGCA GGTTCGGATC TTAGCTACTA GAGAAAGAGG AGAAATACTA GATGGTTAGC
      961 AAAGGCGAGG CGGTTATCAA GGAGTTTATG CGTTTTAAGG TTCACATGGA GGGTAGCATG
     1021 AACGGTCACG AGTTCGAGAT CGAGGGTGAA GGCGAGGGTC GTCCGTACGA AGGCACCCAG
     1081 ACCGCGAAGC TGAAAGTGAC CAAGGGTGGC CCGCTGCCGT TCAGCTGGGA CATCCTGAGC
     1141 CCGCAGTTCA TGTATGGCAG CCGTGCGTTT ACCAAACACC CGGCGGACAT TCCGGATTAC
     1201 TATAAGCAAA GCTTCCCGGA AGGTTTTAAA TGGGAGCGTG TTATGAACTT CGAAGATGGT
     1261 GGCGCGGTGA CCGTTACCCA GGACACCAGC CTGGAGGATG GCACCCTGAT TTACAAGGTG
     1321 AAACTGCGTG GCACCAACTT TCCGCCGGAT GGTCCGGTTA TGCAGAAGAA AACGATGGGT
     1381 TGGGAAGCGA GCACCGAGCG TCTGTATCCG GAAGATGGCG TGCTGAAGGG TGATATCAAA
     1441 ATGGCGCTGC GTCTGAAGGA CGGTGGCCGT TACCTGGCGG ATTTTAAGAC CACCTATAAA
     1501 GCGAAGAAAC CGGTGCAAAT GCCGGGTGCG TACAACGTTG ACCGTAAACT GGATATTACC
     1561 AGCCACAACG AGGATTATAC CGTGGTTGAG CAATATGAGC GTAGCGAGGG TCGCCACAGC
     1621 ACCGGCGGCA TGGACGAACT GTATAAGTGA CCAGGCATCA AATAAAACGA AAGGCTCAGT
     1681 CGAAAGACTG GGCCTTTCGT TTTATCTGTT GTTTGTCGGT GAACGCTCTC TACTAGAGTC
     1741 ACACTGGCTC ACCTTCGGGT GGGCCTTTCT GCGTTTATAC ATTCATCTTT CACCTGCCAT
     1801 TAGTAACCCG ACTTCTCATT GAGCGGGTTA CGGCAGCCAC AGGCCACATT CCGAATGTCT
     1861 GGGTGAGCGG TCCCTTTTCC AGCATCCACT AAATATCTCG GATCGCGCTT TTTAATCTGG
     1921 CTTCCTGAAA AAAATCAATG GAGTGATGCA AACTGACTGG AGCAAAAAGC TGACACAAGG
     1981 CAATCGACCT ACGTGTCTGT CTATTTTCTC ACACCTTCTA TTACCTTCTA ACTCTCTGGG
     2041 TTGGAAAAAA CTGAAAAAAA GGTTGTCTCC AGTTTCCACA AATCATCCCC CTGTTTGATT
     2101 AATAAATATA TAAAGACGAC AACTATCGAT CATAAACTCA TAAAACTATA ACTCCTTTAC
     2161 ACTTCTTATT TTATAGTTAT TCTATTTTAA TTCTTATTGA TTTTAAAACC CCAAGAACTT
     2221 AGTTTCGAAA ACACACACAC ACAAACAATT AAAATGGTGT CTAAAGGTGA AGCCGTCATC
     2281 AAAGAATTTA TGAGATTCAA GGTTCACATG GAAGGTTCTA TGAACGGTCA CGAATTTGAA
     2341 ATTGAGGGTG AAGGTGAGGG TAGACCATAC GAAGGTACAC AAACTGCTAA ATTGAAGGTT
     2401 ACAAAAGGTG GTCCTTTGCC ATTCTCTTGG GATATTTTGT CTCCACAATT TATGTACGGT
     2461 TCAAGAGCTT TTACAAAACA CCCAGCTGAT ATCCCAGATT ATTATAAGCA ATCATTTCCA
     2521 GAGGGTTTCA AGTGGGAAAG AGTCATGAAT TTTGAAGATG GTGGTGCCGT TACTGTTACT
     2581 CAAGATACTT CATTGGAAGA TGGCACCTTG ATCTACAAGG TTAAGTTAAG AGGTACTAAT
     2641 TTCCCACCAG ATGGTCCTGT TATGCAAAAA AAGACTATGG GATGGGAAGC TTCTACTGAA
     2701 AGATTATATC CAGAGGATGG TGTTTTGAAA GGTGATATTA AGATGGCCTT GAGATTGAAA
     2761 GACGGTGGTA GATACTTGGC TGATTTTAAG ACTACTTACA AGGCCAAAAA GCCAGTTCAA
     2821 ATGCCTGGTG CTTATAACGT TGATAGAAAA TTGGATATCA CCTCTCACAA CGAAGATTAC
     2881 ACCGTTGTTG AACAGTACGA AAGATCAGAA GGTAGACATT CTACTGGTGG TATGGATGAG
     2941 TTGTACAAGT AGCTGGTTGA TGGAAAATAT AATTTTATTG GGCAAACTTT TGTTTATCTG
     3001 ATGTGTTTTA TACTATTATC TTTTTAATTA ATGATTCTAT ATACAAACCT GTATATTTTT
     3061 TCTTTAACCA ATTTTTTTTT TTATAGACCT AGAGCTGTAC TGCGGCCGCG AAATCTGCTC
     3121 GTCAGTGGTG CTCACACTGA CGAATCATGT ACAGATCATA CCGATGACTG CCTGGCGACT
     3181 CACAACTAAG CAAGACAGCC GGAACCAGCG CCGGCGAACA CCACTGCATA TATGGCATAT
     3241 CACAACAGTC CAGCGGGTAT TTGGTGCTCG TCTGGGTCTC AGCTGTGCAC GTCTCAAGCA
     3301 ACGTACTAGT ACTGCTGCAG TCAGTACAAT GTCTTCTGAC GAAGACATGA GTATGACCGC
     3361 TAGAATTACC CCGAGTGGAA AGCGTTCTTT CAAATGAGGG TAGTAGGAAA TTCAGCGGGA
     3421 AAGTTTGAAA ATGTGGTGGT AAAACAATAA TCCTGGTTTT TCTTTGTTAT CCGATAGGAA
     3481 ATTTATCCCC TTCTATGTTC CACTAATCAC TTCATGGGTT GACTATCACT AGCGCATGAA
     3541 CTCCTTTTGA CCAATAATAA GCACAATACT AAAGGTTGTG GTAATTGATA AATAAAGACT
     3601 TCCATTGAAA TGACAGAAAC GATATGTATG AATCAGAATA TCAAGCATGG ATATATCATT
     3661 GCGCTCAAAC TTAGTCAAAT TCCTTTGTTT TCTTAGTTTG TTATGACTCC CTTGACGTAA
     3721 TTATTCTTGC ATTAATTTTG AGCTTCTGTA AACTTCATTG TTCCAATGGA TCATTATATA
     3781 TTAACAACGT TGGCATATAC GTGACCGCAA TTTGAACTAC CTACATTTAA CATACTTTTG
     3841 TAGAGGAAAG AGGCGGCCGC GTGTTACAAC CAATTAACCA ATTCTGATTA GAAAAACTCA
     3901 TCGAGCATCA AATGAAACTG CAATTTATTC ATATCAGGAT TATCAATACC ATATTTTTGA
     3961 AAAAGCCGTT TCTGTAATGA AGGAGAAAAC TCACCGAGGC AGTTCCATAG GATGGCAAGA
     4021 TCCTGGTATC GGTCTGCGAT TCCGACTCGT CCAACATCAA TACAACCTAT TAATTTCCCC
     4081 TCGTCAAAAA TAAGGTTATC AAGTGAGAAA TCACCATGAG TGACGACTGA ATCCGGTGAG
     4141 AATGGCAAAA GCTTATGCAT TTCTTTCCAG ACTTGTTCAA CAGGCCAGCC ATTACGCTCG
     4201 TCATCAAAAT CACTCGCATC AACCAAACCG TTATTCATTC GTGATTGCGC CTGAGCGAGG
     4261 CGAAATACGC GATCGCTGTT AAAAGGACAA TTACAAACAG GAATCGAATG CAACCGGCGC
     4321 AGGAACACTG CCAGCGCATC AACAATATTT TCACCTGAAT CAGGATATTC TTCTAATACC
     4381 TGGAATGCTG TTTTCCCGGG GATCGCAGTG GTGAGTAACC ATGCATCATC AGGAGTACGG
     4441 ATAAAATGCT TGATGGTCGG AAGAGGCATA AATTCCGTCA GCCAGTTTAG TCTGACCATC
     4501 TCATCTGTAA CATCATTGGC AACGCTACCT TTGCCATGTT TCAGAAACAA CTCTGGCGCA
     4561 TCGGGCTTCC CATACAATCG ATAGATTGTC GCACCTGATT GCCCGACATT ATCGCGAGCC
     4621 CATTTATACC CATATAAATC AGCATCCATG TTGGAATTTA ATCGCGGCCT GGAGCAAGAC
     4681 GTTTCCCGTT GAATATGGCT CATAACACCC CTTGTATTAC TGTTTATGTA AGCAGACAGT
     4741 TTTATTGTTC ATGATGATAT ATTTTTATCT TGTGCAATGT AACATCAGAG ATTTTGAGAC
     4801 ACAACGTGGC TTTGTTGAAT AAATCGAACT TTTGCTGAGT TGAAGGATCA GTCATGACCA
     4861 AAATCCCTTA ACGTGAGTTT TCGTTCCACT GAGCGTCAGA CCCCGTAGAA AAGATCAAAG
     4921 GATCTTCTTG AGATCCTTTT TTTCTGCGCG TAATCTGCTG CTTGCAAACA AAAAAACCAC
     4981 CGCTACCAGC GGTGGTTTGT TTGCCGGATC AAGAGCTACC AACTCTTTTT CCGAAGGTAA
     5041 CTGGCTTCAG CAGAGCGCAG ATACCAAATA CTGTTCTTCT AGTGTAGCCG TAGTTAGGCC
     5101 ACCACTTCAA GAACTCTGTA GCACCGCCTA CATACCTCGC TCTGCTAATC CTGTTACCAG
     5161 TGGCTGCTGC CAGTGGCGAT AAGTCGTGTC TTACCGGGTT GGACTCAAGA CGATAGTTAC
     5221 CGGATAAGGC GCAGCGGTCG GGCTGAACGG GGGGTTCGTG CACACAGCCC AGCTTGGAGC
     5281 GAACGACCTA CACCGAACTG AGATACCTAC AGCGTGAGCT ATGAGAAAGC GCCACGCTTC
     5341 CCGAAGGGAG AAAGGCGGAC AGGTATCCGG TAAGCGGCAG GGTCGGAACA GGAGAGCGCA
     5401 CGAGGGAGCT TCCAGGGGGA AACGCCTGGT ATCTTTATAG TCCTGTCGGG TTTCGCCACC
     5461 TCTGACTTGA GCGTCGATTT TTGTGATGCT CGTCAGGGGG GCGGAGCCTA TGGAAAAACG
     5521 CCAGCAACGC GGCCTTTTTA CGGTTCCTGG CCTTTTGCTG GCCTTTTGCT CACATGTTCT
     5581 TTCCTGCGTT ATCCCCTGAT TCTGTGGATA ACCGT
//
