# Supplementary material for: A Multiplex MoClo Toolkit for Extensive and Flexible Engineering of Saccharomyces cerevisiae
Source: ACS Synth Biol. 2023 Nov 6;12(11):3393–405. doi: 10.1021/acssynbio.3c00423 (PMC10661031; doi:10.1021/acssynbio.3c00423)
Supplement: Supplementary file 2 — sb3c00423_si_002.zip [file sb3c00423_si_002.zip › MYT Plasmids/pMYT026.gb]

LOCUS       pMYT026                 1900 bp ds-DNA     circular     17-AUG-2023
DEFINITION  .
COMMENT     Description: tTEF1 YTK Part Type: 4 Antibiotic Resistance:
            Chloramphenicol Copy Number: High Copy Addgene ID: 180679 Plate
            Position: C2
FEATURES             Location/Qualifiers
     misc_feature      25..249
                     /label="ScTEF1 Terminator"
                     /ApEinfo_revcolor="#ff9ccd"
                     /ApEinfo_fwdcolor="#ff9ccd"
     misc_feature      complement(263..371)
                     /label="CamR Terminator"
                     /ApEinfo_revcolor="#84b0dc"
                     /ApEinfo_fwdcolor="#84b0dc"
     misc_feature             complement(372..1031)
                     /label="CamR"
                     /ApEinfo_revcolor="#0000ff"
                     /ApEinfo_fwdcolor="#0000ff"
     misc_feature        complement(1032..1136)
                     /label="CamR Promoter"
                     /ApEinfo_revcolor="#84b0dc"
                     /ApEinfo_fwdcolor="#84b0dc"
     misc_feature      complement(1137..1900)
                     /label="ColE1"
                     /ApEinfo_revcolor="#7f7f7f"
                     /ApEinfo_fwdcolor="#7f7f7f"
ORIGIN
        1 AGTCGGTCTC AATCCTAACT CGAGGGAGAT TGATAAGACT TTTCTAGTTG CATATCTTTT
       61 ATATTTAAAT CTTATCTATT AGTTAATTTT TTGTAATTTA TCCTTATATA TAGTCTGGTT
      121 ATTCTAAAAT ATCATTTCAG TATCTAAAAA TTCCCCTCTT TTTTCAGTTA TATCTTAACA
      181 GGCGACAGTC CAAATGTTGA TTTATCCCAG TCCGATTCAT CAGGGTTGTG AAGCATTTTG
      241 TCAATGGTCG CTGTGAGACC AGACCAATAA AAAACGCCCG GCGGCAACCG AGCGTTCTGA
      301 ACAAATCCAG ATGGAGTTCT GAGGTCATTA CTGGATCTAT CAACAGGAGT CCAAGCGAGC
      361 TCGATATCAA ATTACGCCCC GCCCTGCCAC TCATCGCAGT ACTGTTGTAA TTCATTAAGC
      421 ATTCTGCCGA CATGGAAGCC ATCACAAACG GCATGATGAA CCTGAATCGC CAGCGGCATC
      481 AGCACCTTGT CGCCTTGCGT ATAATATTTG CCCATGGTGA AAACGGGGGC GAAGAAGTTG
      541 TCCATATTGG CCACGTTTAA ATCAAAACTG GTGAAACTCA CCCAGGGATT GGCTGAAACG
      601 AAAAACATAT TCTCAATAAA CCCTTTAGGG AAATAGGCCA GGTTTTCACC GTAACACGCC
      661 ACATCTTGCG AATATATGTG TAGAAACTGC CGGAAATCGT CGTGGTATTC ACTCCAGAGC
      721 GATGAAAACG TTTCAGTTTG CTCATGGAAA ACGGTGTAAC AAGGGTGAAC ACTATCCCAT
      781 ATCACCAGCT CACCGTCTTT CATTGCCATA CGAAATTCCG GATGAGCATT CATCAGGCGG
      841 GCAAGAATGT GAATAAAGGC CGGATAAAAC TTGTGCTTAT TTTTCTTTAC GGTCTTTAAA
      901 AAGGCCGTAA TATCCAGCTG AACGGTCTGG TTATAGGTAC ATTGAGCAAC TGACTGAAAT
      961 GCCTCAAAAT GTTCTTTACG ATGCCATTGG GATATATCAA CGGTGGTATA TCCAGTGATT
     1021 TTTTTCTCCA TTTTAGCTTC CTTAGCTCCT GAAAATCTCG ATAACTCAAA AAATACGCCC
     1081 GGTAGTGATC TTATTTCATT ATGGTGAAAG TTGGAACCTC TTACGTGCCC GATCAATCAT
     1141 GACCAAAATC CCTTAACGTG AGTTTTCGTT CCACTGAGCG TCAGACCCCG TAGAAAAGAT
     1201 CAAAGGATCT TCTTGAGATC CTTTTTTTCT GCGCGTAATC TGCTGCTTGC AAACAAAAAA
     1261 ACCACCGCTA CCAGCGGTGG TTTGTTTGCC GGATCAAGAG CTACCAACTC TTTTTCCGAA
     1321 GGTAACTGGC TTCAGCAGAG CGCAGATACC AAATACTGTT CTTCTAGTGT AGCCGTAGTT
     1381 AGGCCACCAC TTCAAGAACT CTGTAGCACC GCCTACATAC CTCGCTCTGC TAATCCTGTT
     1441 ACCAGTGGCT GCTGCCAGTG GCGATAAGTC GTGTCTTACC GGGTTGGACT CAAGACGATA
     1501 GTTACCGGAT AAGGCGCAGC GGTCGGGCTG AACGGGGGGT TCGTGCACAC AGCCCAGCTT
     1561 GGAGCGAACG ACCTACACCG AACTGAGATA CCTACAGCGT GAGCTATGAG AAAGCGCCAC
     1621 GCTTCCCGAA GGGAGAAAGG CGGACAGGTA TCCGGTAAGC GGCAGGGTCG GAACAGGAGA
     1681 GCGCACGAGG GAGCTTCCAG GGGGAAACGC CTGGTATCTT TATAGTCCTG TCGGGTTTCG
     1741 CCACCTCTGA CTTGAGCGTC GATTTTTGTG ATGCTCGTCA GGGGGGCGGA GCCTATGGAA
     1801 AAACGCCAGC AACGCGGCCT TTTTACGGTT CCTGGCCTTT TGCTGGCCTT TTGCTCACAT
     1861 GTTCTTTCCT GCGTTATCCC CTGATTCTGT GGATAACCGT
//
