# Supplementary material for: A Multiplex MoClo Toolkit for Extensive and Flexible Engineering of Saccharomyces cerevisiae
Source: ACS Synth Biol. 2023 Nov 6;12(11):3393–405. doi: 10.1021/acssynbio.3c00423 (PMC10661031; doi:10.1021/acssynbio.3c00423)
Supplement: Supplementary file 2 — sb3c00423_si_002.zip [file sb3c00423_si_002.zip › MYT Plasmids/pMYT077.gb]

LOCUS       pMYT077                 5744 bp ds-DNA     circular     17-AUG-2023
DEFINITION  .
COMMENT     Description: Int.3 Vector YTK Part Type: N/A Antibiotic Resistance:
            Kanamycin Copy Number: High Copy Addgene ID: 180730 Plate Position:
            G5
FEATURES             Location/Qualifiers
     misc_feature    9..642
                     /label="Int.3 5' HA"
                     /ApEinfo_revcolor="#84b0dc"
                     /ApEinfo_fwdcolor="#84b0dc"
     misc_feature    643..662
                     /label="Int.3 5' Barcode"
                     /ApEinfo_revcolor="#75c6a9"
                     /ApEinfo_fwdcolor="#75c6a9"
     misc_feature    709..728
                     /label="ConS FP"
                     /ApEinfo_revcolor="#ffef86"
                     /ApEinfo_fwdcolor="#ffef86"
     misc_feature    731..873
                     /label="ConS"
                     /ApEinfo_revcolor="#ffef86"
                     /ApEinfo_fwdcolor="#ffef86"
     misc_feature        882..1011
                     /label="BBa_J72163 GlpT Promoter"
                     /ApEinfo_revcolor="#f58a5e"
                     /ApEinfo_fwdcolor="#f58a5e"
     misc_feature             1012..1047
                     /label="RBS"
                     /ApEinfo_revcolor="#f58a5e"
                     /ApEinfo_fwdcolor="#f58a5e"
     misc_feature             1048..1746
                     /label="mScarlet"
                     /ApEinfo_revcolor="#f58a5e"
                     /ApEinfo_fwdcolor="#f58a5e"
     misc_feature      1747..1875
                     /label="BBa_B0015 Terminator"
                     /ApEinfo_revcolor="#f58a5e"
                     /ApEinfo_fwdcolor="#f58a5e"
     misc_feature        1876..2349
                     /label="SbTDH3 Promoter"
                     /ApEinfo_revcolor="#f58a5e"
                     /ApEinfo_fwdcolor="#f58a5e"
     misc_feature             2350..3048
                     /label="mScarlet"
                     /ApEinfo_revcolor="#f58a5e"
                     /ApEinfo_fwdcolor="#f58a5e"
     misc_feature      3049..3197
                     /label="ScRPL15A Terminator"
                     /ApEinfo_revcolor="#f58a5e"
                     /ApEinfo_fwdcolor="#f58a5e"
     misc_feature    3206..3348
                     /label="ConE"
                     /ApEinfo_revcolor="#ffef86"
                     /ApEinfo_fwdcolor="#ffef86"
     misc_feature    complement(3351..3370)
                     /label="ConE RP"
                     /ApEinfo_revcolor="#ffef86"
                     /ApEinfo_fwdcolor="#ffef86"
     misc_feature    3449..3468
                     /label="Int.3 3' Barcode"
                     /ApEinfo_revcolor="#75c6a9"
                     /ApEinfo_fwdcolor="#75c6a9"
     misc_feature    complement(3469..3981)
                     /label="Int.3 3' HA"
                     /ApEinfo_revcolor="#84b0dc"
                     /ApEinfo_fwdcolor="#84b0dc"
     misc_feature      complement(3990..4016)
                     /label="KanR Terminator"
                     /ApEinfo_revcolor="#b1ff67"
                     /ApEinfo_fwdcolor="#b1ff67"
     misc_feature             complement(4017..4832)
                     /label="KanR"
                     /ApEinfo_revcolor="#008000"
                     /ApEinfo_fwdcolor="#008000"
     misc_feature        complement(4833..4980)
                     /label="KanR Promoter"
                     /ApEinfo_revcolor="#b1ff67"
                     /ApEinfo_fwdcolor="#b1ff67"
     misc_feature      complement(4981..5744)
                     /label="ColE1"
                     /ApEinfo_revcolor="#7f7f7f"
                     /ApEinfo_fwdcolor="#7f7f7f"
ORIGIN
        1 GCGGCCGCAT ATTTTAAATG TTTGTATCTT GTTTTCTCTT TCAAAAAAAA AATGGTGTCA
       61 TTCATTATTT TATGGTCAAC CCTATACATC AATTTTTCTC TGAAAATATT GACAAATAAA
      121 GTAGTTGATT CTTGTTCTAC CAATTAGTGA TATTATGCAT GACTGTTAAC AACTTTTTGA
      181 CTAATCTCTG AAATCATATG AAGATCCTGC TGCATTTCAT GCATCTAAGA AATCAACCTA
      241 TATCAACAGA TTTCAATAAT TACTCTAAAC TTATGCTGTA ACTTAGAAAG TAACCAGCCT
      301 GTGTTGACTG ATTGAGTTGC GTATTAACTG CGCCTAGTCA TTTCAACACT TATAATTTGC
      361 TTCAGCTTAA GTGTGGTTCA TCTTTTTTTT TCTGGAAACT TTGCATGCCC TCAAAGCATG
      421 AGTAGTTAGT TATCTTTTTG ACAATGATCT CTTTTGAAAA TATCTACTGT AGATTTGCAT
      481 GGACGCACGT CGCCCATACG CCAAACTTTG GCAATGATAC TCGTTATTCG TAATATCAGT
      541 CCGTCAAGGT GCTGTGATTT CTCTATTTTA TATTGCCTAT TATTTTTTCA AATGATTTGA
      601 GCCGTTTTAA ATTGAGTATG CAATGAGTCT TTTGAATCAA CCTGCTCAGA ACTCACGACT
      661 CCGAATTCTC TCTCTAGAGC ATCTGATGAG ACGGCTAAAC GTGAGACCCT GTGGTCAAAA
      721 GTGCGTTGGC TGGTAGAGCC ACAAACAGCC GGTACAAGCA ACGATCTCCA GGACCATCTG
      781 AATCATGCGC GGATGACACG AACTCACGAC GGCGATCACA GACATTAACC CACAGTACAG
      841 ACACTGCGAC AACGTGGCAA TTCGTCGCAA TACGCGGCCG CGAAAGTGAA ACGTGATTTC
      901 ATGCGTCATT TTGAACATTT TGTAAATCTT ATTTAATAAT GTGTGCGGCA ATTCACATTT
      961 AATTTATGAA TGTTTTCTTA ACATCGCGGC AACTCAAGAA ACGGCAGGTT CGGATCTTAG
     1021 CTACTAGAGA AAGAGGAGAA ATACTAGATG GTTAGCAAAG GCGAGGCGGT TATCAAGGAG
     1081 TTTATGCGTT TTAAGGTTCA CATGGAGGGT AGCATGAACG GTCACGAGTT CGAGATCGAG
     1141 GGTGAAGGCG AGGGTCGTCC GTACGAAGGC ACCCAGACCG CGAAGCTGAA AGTGACCAAG
     1201 GGTGGCCCGC TGCCGTTCAG CTGGGACATC CTGAGCCCGC AGTTCATGTA TGGCAGCCGT
     1261 GCGTTTACCA AACACCCGGC GGACATTCCG GATTACTATA AGCAAAGCTT CCCGGAAGGT
     1321 TTTAAATGGG AGCGTGTTAT GAACTTCGAA GATGGTGGCG CGGTGACCGT TACCCAGGAC
     1381 ACCAGCCTGG AGGATGGCAC CCTGATTTAC AAGGTGAAAC TGCGTGGCAC CAACTTTCCG
     1441 CCGGATGGTC CGGTTATGCA GAAGAAAACG ATGGGTTGGG AAGCGAGCAC CGAGCGTCTG
     1501 TATCCGGAAG ATGGCGTGCT GAAGGGTGAT ATCAAAATGG CGCTGCGTCT GAAGGACGGT
     1561 GGCCGTTACC TGGCGGATTT TAAGACCACC TATAAAGCGA AGAAACCGGT GCAAATGCCG
     1621 GGTGCGTACA ACGTTGACCG TAAACTGGAT ATTACCAGCC ACAACGAGGA TTATACCGTG
     1681 GTTGAGCAAT ATGAGCGTAG CGAGGGTCGC CACAGCACCG GCGGCATGGA CGAACTGTAT
     1741 AAGTGACCAG GCATCAAATA AAACGAAAGG CTCAGTCGAA AGACTGGGCC TTTCGTTTTA
     1801 TCTGTTGTTT GTCGGTGAAC GCTCTCTACT AGAGTCACAC TGGCTCACCT TCGGGTGGGC
     1861 CTTTCTGCGT TTATACATTC ATCTTTCACC TGCCATTAGT AACCCGACTT CTCATTGAGC
     1921 GGGTTACGGC AGCCACAGGC CACATTCCGA ATGTCTGGGT GAGCGGTCCC TTTTCCAGCA
     1981 TCCACTAAAT ATCTCGGATC GCGCTTTTTA ATCTGGCTTC CTGAAAAAAA TCAATGGAGT
     2041 GATGCAAACT GACTGGAGCA AAAAGCTGAC ACAAGGCAAT CGACCTACGT GTCTGTCTAT
     2101 TTTCTCACAC CTTCTATTAC CTTCTAACTC TCTGGGTTGG AAAAAACTGA AAAAAAGGTT
     2161 GTCTCCAGTT TCCACAAATC ATCCCCCTGT TTGATTAATA AATATATAAA GACGACAACT
     2221 ATCGATCATA AACTCATAAA ACTATAACTC CTTTACACTT CTTATTTTAT AGTTATTCTA
     2281 TTTTAATTCT TATTGATTTT AAAACCCCAA GAACTTAGTT TCGAAAACAC ACACACACAA
     2341 ACAATTAAAA TGGTGTCTAA AGGTGAAGCC GTCATCAAAG AATTTATGAG ATTCAAGGTT
     2401 CACATGGAAG GTTCTATGAA CGGTCACGAA TTTGAAATTG AGGGTGAAGG TGAGGGTAGA
     2461 CCATACGAAG GTACACAAAC TGCTAAATTG AAGGTTACAA AAGGTGGTCC TTTGCCATTC
     2521 TCTTGGGATA TTTTGTCTCC ACAATTTATG TACGGTTCAA GAGCTTTTAC AAAACACCCA
     2581 GCTGATATCC CAGATTATTA TAAGCAATCA TTTCCAGAGG GTTTCAAGTG GGAAAGAGTC
     2641 ATGAATTTTG AAGATGGTGG TGCCGTTACT GTTACTCAAG ATACTTCATT GGAAGATGGC
     2701 ACCTTGATCT ACAAGGTTAA GTTAAGAGGT ACTAATTTCC CACCAGATGG TCCTGTTATG
     2761 CAAAAAAAGA CTATGGGATG GGAAGCTTCT ACTGAAAGAT TATATCCAGA GGATGGTGTT
     2821 TTGAAAGGTG ATATTAAGAT GGCCTTGAGA TTGAAAGACG GTGGTAGATA CTTGGCTGAT
     2881 TTTAAGACTA CTTACAAGGC CAAAAAGCCA GTTCAAATGC CTGGTGCTTA TAACGTTGAT
     2941 AGAAAATTGG ATATCACCTC TCACAACGAA GATTACACCG TTGTTGAACA GTACGAAAGA
     3001 TCAGAAGGTA GACATTCTAC TGGTGGTATG GATGAGTTGT ACAAGTAGCT GGTTGATGGA
     3061 AAATATAATT TTATTGGGCA AACTTTTGTT TATCTGATGT GTTTTATACT ATTATCTTTT
     3121 TAATTAATGA TTCTATATAC AAACCTGTAT ATTTTTTCTT TAACCAATTT TTTTTTTTAT
     3181 AGACCTAGAG CTGTACTGCG GCCGCGAAAT CTGCTCGTCA GTGGTGCTCA CACTGACGAA
     3241 TCATGTACAG ATCATACCGA TGACTGCCTG GCGACTCACA ACTAAGCAAG ACAGCCGGAA
     3301 CCAGCGCCGG CGAACACCAC TGCATATATG GCATATCACA ACAGTCCAGC GGGTATTTGG
     3361 TGCTCGTCTG GGTCTCAGCT GGTACCGTCT CAAGCAGTCA ACTAGTTACG CTGCAGATGC
     3421 TACAATGTCT TCCAGTGAAG ACATGAGTAG CATCTTGTTA CCGACCAAGT AAGGCAGTTC
     3481 CATAACCACT GCCACGAATA CGTTTCACTA CCTTGAAGAA TCTCTAATGT AGGCCGTATT
     3541 CTTCGCACTT AGTTCTGACG ATGTAGACAT CTCATTATAT AAGAGCATAA GCGCCTGTTT
     3601 CTGGAATCAT TTCTTCGTGA CCCAGCTTTT TGAGTTATTT CGCGGTATTT TGAAACATTT
     3661 CTCGGGCTTG ACGTGAACAT CCTTATATTT CATGACAAAC TCGATCATTG GAACATCCCT
     3721 GCCTCGATTT TAGAGCTAGT ATCAAATTTC AATCTCTTTG TGATGGAGCC CCGCTCCTAT
     3781 TTCAAAAGAG AAGTTTCTTG TATGCATATG TTATTGAAGT CTGATTATAG CAAGTGCAAT
     3841 GTCGTTTCAA TTATTTTAAC TATTTTTAGC CATACATGTT AGTTATCCTC AAAGAGAGCC
     3901 TCCAGACTGG GAAGCAGTGT TTGTCATTTC AAATAAGTAG ATTTCACAGT TTGTATGATT
     3961 TTCGAAGCCA GGATTCATTG GGCGGCCGCG TGTTACAACC AATTAACCAA TTCTGATTAG
     4021 AAAAACTCAT CGAGCATCAA ATGAAACTGC AATTTATTCA TATCAGGATT ATCAATACCA
     4081 TATTTTTGAA AAAGCCGTTT CTGTAATGAA GGAGAAAACT CACCGAGGCA GTTCCATAGG
     4141 ATGGCAAGAT CCTGGTATCG GTCTGCGATT CCGACTCGTC CAACATCAAT ACAACCTATT
     4201 AATTTCCCCT CGTCAAAAAT AAGGTTATCA AGTGAGAAAT CACCATGAGT GACGACTGAA
     4261 TCCGGTGAGA ATGGCAAAAG CTTATGCATT TCTTTCCAGA CTTGTTCAAC AGGCCAGCCA
     4321 TTACGCTCGT CATCAAAATC ACTCGCATCA ACCAAACCGT TATTCATTCG TGATTGCGCC
     4381 TGAGCGAGGC GAAATACGCG ATCGCTGTTA AAAGGACAAT TACAAACAGG AATCGAATGC
     4441 AACCGGCGCA GGAACACTGC CAGCGCATCA ACAATATTTT CACCTGAATC AGGATATTCT
     4501 TCTAATACCT GGAATGCTGT TTTCCCGGGG ATCGCAGTGG TGAGTAACCA TGCATCATCA
     4561 GGAGTACGGA TAAAATGCTT GATGGTCGGA AGAGGCATAA ATTCCGTCAG CCAGTTTAGT
     4621 CTGACCATCT CATCTGTAAC ATCATTGGCA ACGCTACCTT TGCCATGTTT CAGAAACAAC
     4681 TCTGGCGCAT CGGGCTTCCC ATACAATCGA TAGATTGTCG CACCTGATTG CCCGACATTA
     4741 TCGCGAGCCC ATTTATACCC ATATAAATCA GCATCCATGT TGGAATTTAA TCGCGGCCTG
     4801 GAGCAAGACG TTTCCCGTTG AATATGGCTC ATAACACCCC TTGTATTACT GTTTATGTAA
     4861 GCAGACAGTT TTATTGTTCA TGATGATATA TTTTTATCTT GTGCAATGTA ACATCAGAGA
     4921 TTTTGAGACA CAACGTGGCT TTGTTGAATA AATCGAACTT TTGCTGAGTT GAAGGATCAG
     4981 TCATGACCAA AATCCCTTAA CGTGAGTTTT CGTTCCACTG AGCGTCAGAC CCCGTAGAAA
     5041 AGATCAAAGG ATCTTCTTGA GATCCTTTTT TTCTGCGCGT AATCTGCTGC TTGCAAACAA
     5101 AAAAACCACC GCTACCAGCG GTGGTTTGTT TGCCGGATCA AGAGCTACCA ACTCTTTTTC
     5161 CGAAGGTAAC TGGCTTCAGC AGAGCGCAGA TACCAAATAC TGTTCTTCTA GTGTAGCCGT
     5221 AGTTAGGCCA CCACTTCAAG AACTCTGTAG CACCGCCTAC ATACCTCGCT CTGCTAATCC
     5281 TGTTACCAGT GGCTGCTGCC AGTGGCGATA AGTCGTGTCT TACCGGGTTG GACTCAAGAC
     5341 GATAGTTACC GGATAAGGCG CAGCGGTCGG GCTGAACGGG GGGTTCGTGC ACACAGCCCA
     5401 GCTTGGAGCG AACGACCTAC ACCGAACTGA GATACCTACA GCGTGAGCTA TGAGAAAGCG
     5461 CCACGCTTCC CGAAGGGAGA AAGGCGGACA GGTATCCGGT AAGCGGCAGG GTCGGAACAG
     5521 GAGAGCGCAC GAGGGAGCTT CCAGGGGGAA ACGCCTGGTA TCTTTATAGT CCTGTCGGGT
     5581 TTCGCCACCT CTGACTTGAG CGTCGATTTT TGTGATGCTC GTCAGGGGGG CGGAGCCTAT
     5641 GGAAAAACGC CAGCAACGCG GCCTTTTTAC GGTTCCTGGC CTTTTGCTGG CCTTTTGCTC
     5701 ACATGTTCTT TCCTGCGTTA TCCCCTGATT CTGTGGATAA CCGT
//
