# Supplementary material for: A Multiplex MoClo Toolkit for Extensive and Flexible Engineering of Saccharomyces cerevisiae
Source: ACS Synth Biol. 2023 Nov 6;12(11):3393–405. doi: 10.1021/acssynbio.3c00423 (PMC10661031; doi:10.1021/acssynbio.3c00423)
Supplement: Supplementary file 2 — sb3c00423_si_002.zip [file sb3c00423_si_002.zip › MYT Plasmids/pMYT012.gb]

LOCUS       pMYT012                 1916 bp ds-DNA     circular     17-AUG-2023
DEFINITION  .
COMMENT     Description: pTet4 YTK Part Type: 2 Antibiotic Resistance:
            Chloramphenicol Copy Number: High Copy Addgene ID: 180665 Plate
            Position: A12
FEATURES             Location/Qualifiers
     misc_feature    28..46
                     /label="TetO"
                     /ApEinfo_revcolor="#9eafd2"
                     /ApEinfo_fwdcolor="#9eafd2"
     misc_feature    59..77
                     /label="TetO"
                     /ApEinfo_revcolor="#9eafd2"
                     /ApEinfo_fwdcolor="#9eafd2"
     misc_feature    91..109
                     /label="TetO"
                     /ApEinfo_revcolor="#9eafd2"
                     /ApEinfo_fwdcolor="#9eafd2"
     misc_feature    122..140
                     /label="TetO"
                     /ApEinfo_revcolor="#9eafd2"
                     /ApEinfo_fwdcolor="#9eafd2"
     misc_feature    141..170
                     /label="AT-Rich Spacer"
                     /ApEinfo_revcolor="#85dae9"
                     /ApEinfo_fwdcolor="#85dae9"
     misc_feature    171..256
                     /label="ScGAL7 Core Promoter"
                     /ApEinfo_revcolor="#84b0dc"
                     /ApEinfo_fwdcolor="#84b0dc"
     misc_feature      complement(279..387)
                     /label="CamR Terminator"
                     /ApEinfo_revcolor="#84b0dc"
                     /ApEinfo_fwdcolor="#84b0dc"
     misc_feature             complement(388..1047)
                     /label="CamR"
                     /ApEinfo_revcolor="#0000ff"
                     /ApEinfo_fwdcolor="#0000ff"
     misc_feature        complement(1048..1152)
                     /label="CamR Promoter"
                     /ApEinfo_revcolor="#84b0dc"
                     /ApEinfo_fwdcolor="#84b0dc"
     misc_feature      complement(1153..1916)
                     /label="ColE1"
                     /ApEinfo_revcolor="#7f7f7f"
                     /ApEinfo_fwdcolor="#7f7f7f"
ORIGIN
        1 AGTCGGTCTC AAACGGTACG CCCTTCTTCC CTATCAGTGA TAGAGATGGG CAGATAATTC
       61 CCTATCAGTG ATAGAGATCC TTGAAAACGC TCCCTATCAG TGATAGAGAG TGCATACTTC
      121 CTCCCTATCA GTGATAGAGA ATTTTGAAAT ACTGTTCTAA CTATTTATTT TATAAAAGCA
      181 GGTCGGAAAT ATTTATGGGC ATTATTATGC AGAGCATCAA CATGATAAAA AAAAACAGTT
      241 GAATATTCCC TCAAAAAAAA AGATCTATGT GAGACCAGAC CAATAAAAAA CGCCCGGCGG
      301 CAACCGAGCG TTCTGAACAA ATCCAGATGG AGTTCTGAGG TCATTACTGG ATCTATCAAC
      361 AGGAGTCCAA GCGAGCTCGA TATCAAATTA CGCCCCGCCC TGCCACTCAT CGCAGTACTG
      421 TTGTAATTCA TTAAGCATTC TGCCGACATG GAAGCCATCA CAAACGGCAT GATGAACCTG
      481 AATCGCCAGC GGCATCAGCA CCTTGTCGCC TTGCGTATAA TATTTGCCCA TGGTGAAAAC
      541 GGGGGCGAAG AAGTTGTCCA TATTGGCCAC GTTTAAATCA AAACTGGTGA AACTCACCCA
      601 GGGATTGGCT GAAACGAAAA ACATATTCTC AATAAACCCT TTAGGGAAAT AGGCCAGGTT
      661 TTCACCGTAA CACGCCACAT CTTGCGAATA TATGTGTAGA AACTGCCGGA AATCGTCGTG
      721 GTATTCACTC CAGAGCGATG AAAACGTTTC AGTTTGCTCA TGGAAAACGG TGTAACAAGG
      781 GTGAACACTA TCCCATATCA CCAGCTCACC GTCTTTCATT GCCATACGAA ATTCCGGATG
      841 AGCATTCATC AGGCGGGCAA GAATGTGAAT AAAGGCCGGA TAAAACTTGT GCTTATTTTT
      901 CTTTACGGTC TTTAAAAAGG CCGTAATATC CAGCTGAACG GTCTGGTTAT AGGTACATTG
      961 AGCAACTGAC TGAAATGCCT CAAAATGTTC TTTACGATGC CATTGGGATA TATCAACGGT
     1021 GGTATATCCA GTGATTTTTT TCTCCATTTT AGCTTCCTTA GCTCCTGAAA ATCTCGATAA
     1081 CTCAAAAAAT ACGCCCGGTA GTGATCTTAT TTCATTATGG TGAAAGTTGG AACCTCTTAC
     1141 GTGACCGATC AATCATGACC AAAATCCCTT AACGTGAGTT TTCGTTCCAC TGAGCGTCAG
     1201 ACCCCGTAGA AAAGATCAAA GGATCTTCTT GAGATCCTTT TTTTCTGCGC GTAATCTGCT
     1261 GCTTGCAAAC AAAAAAACCA CCGCTACCAG CGGTGGTTTG TTTGCCGGAT CAAGAGCTAC
     1321 CAACTCTTTT TCCGAAGGTA ACTGGCTTCA GCAGAGCGCA GATACCAAAT ACTGTTCTTC
     1381 TAGTGTAGCC GTAGTTAGGC CACCACTTCA AGAACTCTGT AGCACCGCCT ACATACCTCG
     1441 CTCTGCTAAT CCTGTTACCA GTGGCTGCTG CCAGTGGCGA TAAGTCGTGT CTTACCGGGT
     1501 TGGACTCAAG ACGATAGTTA CCGGATAAGG CGCAGCGGTC GGGCTGAACG GGGGGTTCGT
     1561 GCACACAGCC CAGCTTGGAG CGAACGACCT ACACCGAACT GAGATACCTA CAGCGTGAGC
     1621 TATGAGAAAG CGCCACGCTT CCCGAAGGGA GAAAGGCGGA CAGGTATCCG GTAAGCGGCA
     1681 GGGTCGGAAC AGGAGAGCGC ACGAGGGAGC TTCCAGGGGG AAACGCCTGG TATCTTTATA
     1741 GTCCTGTCGG GTTTCGCCAC CTCTGACTTG AGCGTCGATT TTTGTGATGC TCGTCAGGGG
     1801 GGCGGAGCCT ATGGAAAAAC GCCAGCAACG CGGCCTTTTT ACGGTTCCTG GCCTTTTGCT
     1861 GGCCTTTTGC TCACATGTTC TTTCCTGCGT TATCCCCTGA TTCTGTGGAT AACCGT
//
