# Supplementary material for: A Multiplex MoClo Toolkit for Extensive and Flexible Engineering of Saccharomyces cerevisiae
Source: ACS Synth Biol. 2023 Nov 6;12(11):3393–405. doi: 10.1021/acssynbio.3c00423 (PMC10661031; doi:10.1021/acssynbio.3c00423)
Supplement: Supplementary file 2 — sb3c00423_si_002.zip [file sb3c00423_si_002.zip › MYT Plasmids/pMYT036.gb]

LOCUS       pMYT036                 2820 bp ds-DNA     circular     17-AUG-2023
DEFINITION  .
COMMENT     Description: NatR YTK Part Type: N/A Antibiotic Resistance:
            Chloramphenicol Copy Number: High Copy Addgene ID: 180689 Plate
            Position: C12
FEATURES             Location/Qualifiers
     misc_feature        17..393
                     /label="AgTEF Promoter"
                     /ApEinfo_revcolor="#b4abac"
                     /ApEinfo_fwdcolor="#b4abac"
     misc_feature             396..968
                     /label="NAT (Nourseothricin Acetyltransferase)"
                     /ApEinfo_revcolor="#d59687"
                     /ApEinfo_fwdcolor="#d59687"
     misc_feature      969..1170
                     /label="AgTEF Terminator"
                     /ApEinfo_revcolor="#b4abac"
                     /ApEinfo_fwdcolor="#b4abac"
     misc_feature      complement(1183..1291)
                     /label="CamR Terminator"
                     /ApEinfo_revcolor="#84b0dc"
                     /ApEinfo_fwdcolor="#84b0dc"
     misc_feature             complement(1292..1951)
                     /label="CamR"
                     /ApEinfo_revcolor="#0000ff"
                     /ApEinfo_fwdcolor="#0000ff"
     misc_feature        complement(1952..2056)
                     /label="CamR Promoter"
                     /ApEinfo_revcolor="#84b0dc"
                     /ApEinfo_fwdcolor="#84b0dc"
     misc_feature      complement(2057..2820)
                     /label="ColE1"
                     /ApEinfo_revcolor="#7f7f7f"
                     /ApEinfo_fwdcolor="#7f7f7f"
ORIGIN
        1 GAAGACATTA CAGTTTAGCT TGCCTCGTCC CCGCCGGGTC ACCCGGCCAG CGACATGGAG
       61 GCCCAGAATA CCCTCCTTGA CAGTCTTGAC GTGCGCAGCT CAGGGGCATG ATGTGACTGT
      121 CGCCCGTACA TTTAGCCCAT ACATCCCCAT GTATAATCAT TTGCATCCAT ACATTTTGAT
      181 GGCCGCACGG CGCGAAGCAA AAATTACGGC TCCTCGCTCC AGACCTGCGA GCAGGGAAAC
      241 GCTCCCCTCA CAGACGCGTT GAATTGTCCC CACGCCGCGC CCCTGTAGAG AAATATAAAA
      301 GGTTAGGATT TGCCACTGAG GTTCTTCTTT CATATACTTC CTTTTAAAAT CTTGCTAGGA
      361 TACAGTTCTC ACATCACATC CGAACATAAA CAAAAATGGG TACTACCTTA GATGATACAG
      421 CCTACAGATA CAGAACATCA GTCCCTGGTG ATGCTGAAGC AATTGAGGCT TTAGACGGTT
      481 CATTCACCAC CGACACCGTC TTTAGAGTAA CCGCCACCGG TGATGGATTT ACCTTAAGAG
      541 AAGTCCCAGT CGACCCTCCA TTAACTAAAG TCTTTCCAGA TGATGAATCT GATGACGAAA
      601 GCGACGACGG AGAAGATGGT GACCCAGATT CAAGAACTTT CGTAGCATAC GGTGATGACG
      661 GTGATTTGGC TGGTTTTGTA GTCGTTTCTT ATTCAGGTTG GAATAGAAGG TTGACCGTTG
      721 AAGATATAGA AGTCGCCCCA GAGCATAGAG GTCATGGTGT AGGAAGAGCT TTGATGGGTT
      781 TGGCTACAGA ATTTGCAAGA GAGAGAGGAG CCGGTCATTT ATGGTTAGAA GTTACTAATG
      841 TTAACGCCCC TGCTATCCAT GCTTATAGAA GAATGGGTTT CACATTATGT GGTTTAGATA
      901 CTGCTTTATA TGATGGAACA GCATCTGACG GTGAACAGGC CTTGTATATG TCTATGCCTT
      961 GCCCTTAAAG TAACTGACAA TAAAAAGATT CTTGTTTTCA AGAACTTGTC ATTTGTATAG
     1021 TTTTTTTATA TTGTAGTTGT TCTATTTTAA TCAAATGTTA GCGTGATTTA TATTTTTTTT
     1081 CGCCTCGACA TCATCTGCCC AGATGCGAAG TTAAGTGCGC AGAAAGTAAT ATCATGCGTC
     1141 AATCGTATGT GAATGCTGGT CGCTATACTG GAGTATGTCT TCACCAATAA AAAACGCCCG
     1201 GCGGCAACCG AGCGTTCTGA ACAAATCCAG ATGGAGTTCT GAGGTCATTA CTGGATCTAT
     1261 CAACAGGAGT CCAAGCGAGC TCGATATCAA ATTACGCCCC GCCCTGCCAC TCATCGCAGT
     1321 ACTGTTGTAA TTCATTAAGC ATTCTGCCGA CATGGAAGCC ATCACAAACG GCATGATGAA
     1381 CCTGAATCGC CAGCGGCATC AGCACCTTGT CGCCTTGCGT ATAATATTTG CCCATGGTGA
     1441 AAACGGGGGC GAAGAAGTTG TCCATATTGG CCACGTTTAA ATCAAAACTG GTGAAACTCA
     1501 CCCAGGGATT GGCTGAAACG AAAAACATAT TCTCAATAAA CCCTTTAGGG AAATAGGCCA
     1561 GGTTTTCACC GTAACACGCC ACATCTTGCG AATATATGTG TAGAAACTGC CGGAAATCGT
     1621 CGTGGTATTC ACTCCAGAGC GATGAAAACG TTTCAGTTTG CTCATGGAAA ACGGTGTAAC
     1681 AAGGGTGAAC ACTATCCCAT ATCACCAGCT CACCGTCTTT CATTGCCATA CGAAATTCCG
     1741 GATGAGCATT CATCAGGCGG GCAAGAATGT GAATAAAGGC CGGATAAAAC TTGTGCTTAT
     1801 TTTTCTTTAC GGTCTTTAAA AAGGCCGTAA TATCCAGCTG AACGGTCTGG TTATAGGTAC
     1861 ATTGAGCAAC TGACTGAAAT GCCTCAAAAT GTTCTTTACG ATGCCATTGG GATATATCAA
     1921 CGGTGGTATA TCCAGTGATT TTTTTCTCCA TTTTAGCTTC CTTAGCTCCT GAAAATCTCG
     1981 ATAACTCAAA AAATACGCCC GGTAGTGATC TTATTTCATT ATGGTGAAAG TTGGAACCTC
     2041 TTACGTGCCC GATCAATCAT GACCAAAATC CCTTAACGTG AGTTTTCGTT CCACTGAGCG
     2101 TCAGACCCCG TAGAAAAGAT CAAAGGATCT TCTTGAGATC CTTTTTTTCT GCGCGTAATC
     2161 TGCTGCTTGC AAACAAAAAA ACCACCGCTA CCAGCGGTGG TTTGTTTGCC GGATCAAGAG
     2221 CTACCAACTC TTTTTCCGAA GGTAACTGGC TTCAGCAGAG CGCAGATACC AAATACTGTT
     2281 CTTCTAGTGT AGCCGTAGTT AGGCCACCAC TTCAAGAACT CTGTAGCACC GCCTACATAC
     2341 CTCGCTCTGC TAATCCTGTT ACCAGTGGCT GCTGCCAGTG GCGATAAGTC GTGTCTTACC
     2401 GGGTTGGACT CAAGACGATA GTTACCGGAT AAGGCGCAGC GGTCGGGCTG AACGGGGGGT
     2461 TCGTGCACAC AGCCCAGCTT GGAGCGAACG ACCTACACCG AACTGAGATA CCTACAGCGT
     2521 GAGCTATGAG AAAGCGCCAC GCTTCCCGAA GGGAGAAAGG CGGACAGGTA TCCGGTAAGC
     2581 GGCAGGGTCG GAACAGGAGA GCGCACGAGG GAGCTTCCAG GGGGAAACGC CTGGTATCTT
     2641 TATAGTCCTG TCGGGTTTCG CCACCTCTGA CTTGAGCGTC GATTTTTGTG ATGCTCGTCA
     2701 GGGGGGCGGA GCCTATGGAA AAACGCCAGC AACGCGGCCT TTTTACGGTT CCTGGCCTTT
     2761 TGCTGGCCTT TTGCTCACAT GTTCTTTCCT GCGTTATCCC CTGATTCTGT GGATAACCGT
//
