# Supplementary material for: A Multiplex MoClo Toolkit for Extensive and Flexible Engineering of Saccharomyces cerevisiae
Source: ACS Synth Biol. 2023 Nov 6;12(11):3393–405. doi: 10.1021/acssynbio.3c00423 (PMC10661031; doi:10.1021/acssynbio.3c00423)
Supplement: Supplementary file 2 — sb3c00423_si_002.zip [file sb3c00423_si_002.zip › MYT Plasmids/pMYT094.gb]

LOCUS       pMYT094                 2916 bp ds-DNA     circular     17-AUG-2023
DEFINITION  .
COMMENT     Description: Int.10 Spacer YTK Part Type: N/A Antibiotic
            Resistance: Kanamycin Copy Number: High Copy Addgene ID: 180747
            Plate Position: H10
FEATURES             Location/Qualifiers
     misc_feature    9..546
                     /label="Int.10 5' HA"
                     /ApEinfo_revcolor="#84b0dc"
                     /ApEinfo_fwdcolor="#84b0dc"
     misc_feature    547..566
                     /label="Int.10 5' Barcode"
                     /ApEinfo_revcolor="#75c6a9"
                     /ApEinfo_fwdcolor="#75c6a9"
     misc_feature    583..605
                     /label="Int.10 Spacer"
                     /ApEinfo_revcolor="#c6c9d1"
                     /ApEinfo_fwdcolor="#c6c9d1"
     misc_feature    654..673
                     /label="Int.10 3' Barcode"
                     /ApEinfo_revcolor="#75c6a9"
                     /ApEinfo_fwdcolor="#75c6a9"
     misc_feature    complement(674..1153)
                     /label="Int.10 3' HA"
                     /ApEinfo_revcolor="#84b0dc"
                     /ApEinfo_fwdcolor="#84b0dc"
     misc_feature      complement(1162..1188)
                     /label="KanR Terminator"
                     /ApEinfo_revcolor="#b1ff67"
                     /ApEinfo_fwdcolor="#b1ff67"
     misc_feature             complement(1189..2004)
                     /label="KanR"
                     /ApEinfo_revcolor="#008000"
                     /ApEinfo_fwdcolor="#008000"
     misc_feature        complement(2005..2152)
                     /label="KanR Promoter"
                     /ApEinfo_revcolor="#b1ff67"
                     /ApEinfo_fwdcolor="#b1ff67"
     misc_feature      complement(2153..2916)
                     /label="ColE1"
                     /ApEinfo_revcolor="#7f7f7f"
                     /ApEinfo_fwdcolor="#7f7f7f"
ORIGIN
        1 GCGGCCGCAC GAATGGTAAA CACCTTCTCA TAAAATAACT GATAACGTCT TAAAGCGACC
       61 AAATACTTTA TTGTTGCGGG CAAACATTAT TGTTAAATGC GTGGTCCAGA AGTAAAATTT
      121 TCTGCATAGT TCACTGTTAT GTAAATTTTG AACTTGAAAT CTTTTCTTAG AAAGAGTCTG
      181 TCATCCTTGG AAACATTGCT GACCAAGAAT ACGATATTGT GAGAAAACAT TGTACCCAAA
      241 AAAAATTTTT CATTCCTATA GTTTGGATTG GAGATGATTC AAACACAGCA TATTCATGTG
      301 TTACCTTCCC GGTTATGCAC GAGGTCAATG AAACCGTTCC CTTGTGTTGT ACCAGTGGTA
      361 GGGTTCTTCT CGGTAGCTTC TCCGCAATAA GAATGATTGA ATCATATTGT AACATTAGAT
      421 TTTGGCCTTT CACTAATTAC CGTAGGTAAT TTTGTTGGTT AAACTGACAA AGAATAAGAG
      481 TTTAACCAAC AAAATTAAGT CTTGGTGCAT TGAATGGAAG AAAAGATGAT ACAACGCCAA
      541 CCTAAATCTT CCTCACCTAC GCTACGGAAT TCTCAGTCTA GAGCTGATTA CACTTGATCG
      601 TGCGGACTAG TACTGCTGCA GTCAGTACAA TGTCTTCTGA CGAAGACATG AGTATGACCG
      661 CTAGAATTAC CCCGAGTGGA AAGCGTTCTT TCAAATGAGG GTAGTAGGAA ATTCAGCGGG
      721 AAAGTTTGAA AATGTGGTGG TAAAACAATA ATCCTGGTTT TTCTTTGTTA TCCGATAGGA
      781 AATTTATCCC CTTCTATGTT CCACTAATCA CTTCATGGGT TGACTATCAC TAGCGCATGA
      841 ACTCCTTTTG ACCAATAATA AGCACAATAC TAAAGGTTGT GGTAATTGAT AAATAAAGAC
      901 TTCCATTGAA ATGACAGAAA CGATATGTAT GAATCAGAAT ATCAAGCATG GATATATCAT
      961 TGCGCTCAAA CTTAGTCAAA TTCCTTTGTT TTCTTAGTTT GTTATGACTC CCTTGACGTA
     1021 ATTATTCTTG CATTAATTTT GAGCTTCTGT AAACTTCATT GTTCCAATGG ATCATTATAT
     1081 ATTAACAACG TTGGCATATA CGTGACCGCA ATTTGAACTA CCTACATTTA ACATACTTTT
     1141 GTAGAGGAAA GAGGCGGCCG CGTGTTACAA CCAATTAACC AATTCTGATT AGAAAAACTC
     1201 ATCGAGCATC AAATGAAACT GCAATTTATT CATATCAGGA TTATCAATAC CATATTTTTG
     1261 AAAAAGCCGT TTCTGTAATG AAGGAGAAAA CTCACCGAGG CAGTTCCATA GGATGGCAAG
     1321 ATCCTGGTAT CGGTCTGCGA TTCCGACTCG TCCAACATCA ATACAACCTA TTAATTTCCC
     1381 CTCGTCAAAA ATAAGGTTAT CAAGTGAGAA ATCACCATGA GTGACGACTG AATCCGGTGA
     1441 GAATGGCAAA AGCTTATGCA TTTCTTTCCA GACTTGTTCA ACAGGCCAGC CATTACGCTC
     1501 GTCATCAAAA TCACTCGCAT CAACCAAACC GTTATTCATT CGTGATTGCG CCTGAGCGAG
     1561 GCGAAATACG CGATCGCTGT TAAAAGGACA ATTACAAACA GGAATCGAAT GCAACCGGCG
     1621 CAGGAACACT GCCAGCGCAT CAACAATATT TTCACCTGAA TCAGGATATT CTTCTAATAC
     1681 CTGGAATGCT GTTTTCCCGG GGATCGCAGT GGTGAGTAAC CATGCATCAT CAGGAGTACG
     1741 GATAAAATGC TTGATGGTCG GAAGAGGCAT AAATTCCGTC AGCCAGTTTA GTCTGACCAT
     1801 CTCATCTGTA ACATCATTGG CAACGCTACC TTTGCCATGT TTCAGAAACA ACTCTGGCGC
     1861 ATCGGGCTTC CCATACAATC GATAGATTGT CGCACCTGAT TGCCCGACAT TATCGCGAGC
     1921 CCATTTATAC CCATATAAAT CAGCATCCAT GTTGGAATTT AATCGCGGCC TGGAGCAAGA
     1981 CGTTTCCCGT TGAATATGGC TCATAACACC CCTTGTATTA CTGTTTATGT AAGCAGACAG
     2041 TTTTATTGTT CATGATGATA TATTTTTATC TTGTGCAATG TAACATCAGA GATTTTGAGA
     2101 CACAACGTGG CTTTGTTGAA TAAATCGAAC TTTTGCTGAG TTGAAGGATC AGTCATGACC
     2161 AAAATCCCTT AACGTGAGTT TTCGTTCCAC TGAGCGTCAG ACCCCGTAGA AAAGATCAAA
     2221 GGATCTTCTT GAGATCCTTT TTTTCTGCGC GTAATCTGCT GCTTGCAAAC AAAAAAACCA
     2281 CCGCTACCAG CGGTGGTTTG TTTGCCGGAT CAAGAGCTAC CAACTCTTTT TCCGAAGGTA
     2341 ACTGGCTTCA GCAGAGCGCA GATACCAAAT ACTGTTCTTC TAGTGTAGCC GTAGTTAGGC
     2401 CACCACTTCA AGAACTCTGT AGCACCGCCT ACATACCTCG CTCTGCTAAT CCTGTTACCA
     2461 GTGGCTGCTG CCAGTGGCGA TAAGTCGTGT CTTACCGGGT TGGACTCAAG ACGATAGTTA
     2521 CCGGATAAGG CGCAGCGGTC GGGCTGAACG GGGGGTTCGT GCACACAGCC CAGCTTGGAG
     2581 CGAACGACCT ACACCGAACT GAGATACCTA CAGCGTGAGC TATGAGAAAG CGCCACGCTT
     2641 CCCGAAGGGA GAAAGGCGGA CAGGTATCCG GTAAGCGGCA GGGTCGGAAC AGGAGAGCGC
     2701 ACGAGGGAGC TTCCAGGGGG AAACGCCTGG TATCTTTATA GTCCTGTCGG GTTTCGCCAC
     2761 CTCTGACTTG AGCGTCGATT TTTGTGATGC TCGTCAGGGG GGCGGAGCCT ATGGAAAAAC
     2821 GCCAGCAACG CGGCCTTTTT ACGGTTCCTG GCCTTTTGCT GGCCTTTTGC TCACATGTTC
     2881 TTTCCTGCGT TATCCCCTGA TTCTGTGGAT AACCGT
//
