# Supplementary material for: A Multiplex MoClo Toolkit for Extensive and Flexible Engineering of Saccharomyces cerevisiae
Source: ACS Synth Biol. 2023 Nov 6;12(11):3393–405. doi: 10.1021/acssynbio.3c00423 (PMC10661031; doi:10.1021/acssynbio.3c00423)
Supplement: Supplementary file 2 — sb3c00423_si_002.zip [file sb3c00423_si_002.zip › MYT Plasmids/pMYT085.gb]

LOCUS       pMYT085                 2952 bp ds-DNA     circular     17-AUG-2023
DEFINITION  .
COMMENT     Description: Int.1 Spacer YTK Part Type: N/A Antibiotic Resistance:
            Kanamycin Copy Number: High Copy Addgene ID: 180738 Plate Position:
            H1
FEATURES             Location/Qualifiers
     misc_feature    9..527
                     /label="Int.1 5' HA"
                     /ApEinfo_revcolor="#84b0dc"
                     /ApEinfo_fwdcolor="#84b0dc"
     misc_feature    528..547
                     /label="Int.1 5' Barcode"
                     /ApEinfo_revcolor="#75c6a9"
                     /ApEinfo_fwdcolor="#75c6a9"
     misc_feature    564..586
                     /label="Int.1 Spacer"
                     /ApEinfo_revcolor="#c6c9d1"
                     /ApEinfo_fwdcolor="#c6c9d1"
     misc_feature    635..654
                     /label="Int.1 3' Barcode"
                     /ApEinfo_revcolor="#75c6a9"
                     /ApEinfo_fwdcolor="#75c6a9"
     misc_feature    complement(655..1189)
                     /label="Int.1 3' HA"
                     /ApEinfo_revcolor="#84b0dc"
                     /ApEinfo_fwdcolor="#84b0dc"
     misc_feature      complement(1198..1224)
                     /label="KanR Terminator"
                     /ApEinfo_revcolor="#b1ff67"
                     /ApEinfo_fwdcolor="#b1ff67"
     misc_feature             complement(1225..2040)
                     /label="KanR"
                     /ApEinfo_revcolor="#008000"
                     /ApEinfo_fwdcolor="#008000"
     misc_feature        complement(2041..2188)
                     /label="KanR Promoter"
                     /ApEinfo_revcolor="#b1ff67"
                     /ApEinfo_fwdcolor="#b1ff67"
     misc_feature      complement(2189..2952)
                     /label="ColE1"
                     /ApEinfo_revcolor="#7f7f7f"
                     /ApEinfo_fwdcolor="#7f7f7f"
ORIGIN
        1 GCGGCCGCCA TAAATTAGTA CCAAAAGATA GGTTTTTGAA AAGGCTACAA TGTGCTTTTT
       61 TCCTTCTTGC TTTCGAGTCC GGTGAACAGA ATATTACGAC GTCCTTGTAT TAAGAGCCAG
      121 ACCTCCTGTT AGCGTCACTA TAAGAGTAAG TCTGAAATAC GCAACAACTA CAGTGCAATG
      181 AAAAAGTGCT CAACTCAATG ACAATAAACA ATTTAACCAT GGCAGGTTAA AATATTACTG
      241 CGATCAGTAA AAATGGGGAT ATCACCTTTT GACACATAAC ATAGCAATAA AGTAACAGAT
      301 CATTAGTGAT CGGACAACCT GAACCAACGA TATAATGTCG AAGCCACCAC TACCTTTAAG
      361 ATTAGTAGCG CCGCAGGGGG AGACAATGAG AGAAATTTCC CGCCACATGA ACTGAGTCAG
      421 GAGTTTTTTT TTTCTTGCTG GAGAATCATT TAATTTCATG GTTAAACTCC TCTATAAGCA
      481 TCCCATTCTC CCATGCCTGA AAACACTTTT GTCCATTCGA TCCTCATTAC CCATCACATC
      541 CACGACTGAA TTCCCAATCT AGAGTCTCAA TATGTTAACC CGTCGGACTA GTGTACCTGC
      601 AGACGTTACA ATGTCTTCAC TGGAAGACAT GAGTGTCTAA GCACGAAGGA AACGGCAGCC
      661 CTCGTTAATA TGCTAAAATG GCTCATTAAA TTGTAGATTG TATCGTTCGA GAAACGTCAG
      721 GCATGATAGA TGTTGCAATC ACAGGACATT GATTATTTAA TCCTGCTCTC AACATGTTCA
      781 ATAAGTTGAA GAGTTGCTGA TCTCCCCGTA TATCTTATGA ACCAAAGCAT GGTGGGTGAA
      841 TGTTATGGTT ATCCTTGTTG AAAAATGATT GATAGACTGG ATTGAGCGGA AAAACATGGG
      901 TCAATATGCT GATCTTGACA TTTTTCAAAA TCCACGGGGG ATCAAATCAA CTTCTTATAG
      961 CGTATGACCT CTTTTACATT GTTTAATGAT GTTAAGATTG CGATATTATA GTCAGTTAAG
     1021 TTACTCAAAC GCACAGATTT AATAGAAAAC TGCGTCTTTG TTGCCTAGTC GATCATAATA
     1081 AATTCGCAGA TTATTTCGAA TTTGATCTCC TTCGAAATCA AGTTTATTCT CTTCACAACA
     1141 AAAAATGCTT TTAACTTGAA CAAAACTCGT AAACTATTTC CCCACTGTTG CGGCCGCGTG
     1201 TTACAACCAA TTAACCAATT CTGATTAGAA AAACTCATCG AGCATCAAAT GAAACTGCAA
     1261 TTTATTCATA TCAGGATTAT CAATACCATA TTTTTGAAAA AGCCGTTTCT GTAATGAAGG
     1321 AGAAAACTCA CCGAGGCAGT TCCATAGGAT GGCAAGATCC TGGTATCGGT CTGCGATTCC
     1381 GACTCGTCCA ACATCAATAC AACCTATTAA TTTCCCCTCG TCAAAAATAA GGTTATCAAG
     1441 TGAGAAATCA CCATGAGTGA CGACTGAATC CGGTGAGAAT GGCAAAAGCT TATGCATTTC
     1501 TTTCCAGACT TGTTCAACAG GCCAGCCATT ACGCTCGTCA TCAAAATCAC TCGCATCAAC
     1561 CAAACCGTTA TTCATTCGTG ATTGCGCCTG AGCGAGGCGA AATACGCGAT CGCTGTTAAA
     1621 AGGACAATTA CAAACAGGAA TCGAATGCAA CCGGCGCAGG AACACTGCCA GCGCATCAAC
     1681 AATATTTTCA CCTGAATCAG GATATTCTTC TAATACCTGG AATGCTGTTT TCCCGGGGAT
     1741 CGCAGTGGTG AGTAACCATG CATCATCAGG AGTACGGATA AAATGCTTGA TGGTCGGAAG
     1801 AGGCATAAAT TCCGTCAGCC AGTTTAGTCT GACCATCTCA TCTGTAACAT CATTGGCAAC
     1861 GCTACCTTTG CCATGTTTCA GAAACAACTC TGGCGCATCG GGCTTCCCAT ACAATCGATA
     1921 GATTGTCGCA CCTGATTGCC CGACATTATC GCGAGCCCAT TTATACCCAT ATAAATCAGC
     1981 ATCCATGTTG GAATTTAATC GCGGCCTGGA GCAAGACGTT TCCCGTTGAA TATGGCTCAT
     2041 AACACCCCTT GTATTACTGT TTATGTAAGC AGACAGTTTT ATTGTTCATG ATGATATATT
     2101 TTTATCTTGT GCAATGTAAC ATCAGAGATT TTGAGACACA ACGTGGCTTT GTTGAATAAA
     2161 TCGAACTTTT GCTGAGTTGA AGGATCAGTC ATGACCAAAA TCCCTTAACG TGAGTTTTCG
     2221 TTCCACTGAG CGTCAGACCC CGTAGAAAAG ATCAAAGGAT CTTCTTGAGA TCCTTTTTTT
     2281 CTGCGCGTAA TCTGCTGCTT GCAAACAAAA AAACCACCGC TACCAGCGGT GGTTTGTTTG
     2341 CCGGATCAAG AGCTACCAAC TCTTTTTCCG AAGGTAACTG GCTTCAGCAG AGCGCAGATA
     2401 CCAAATACTG TTCTTCTAGT GTAGCCGTAG TTAGGCCACC ACTTCAAGAA CTCTGTAGCA
     2461 CCGCCTACAT ACCTCGCTCT GCTAATCCTG TTACCAGTGG CTGCTGCCAG TGGCGATAAG
     2521 TCGTGTCTTA CCGGGTTGGA CTCAAGACGA TAGTTACCGG ATAAGGCGCA GCGGTCGGGC
     2581 TGAACGGGGG GTTCGTGCAC ACAGCCCAGC TTGGAGCGAA CGACCTACAC CGAACTGAGA
     2641 TACCTACAGC GTGAGCTATG AGAAAGCGCC ACGCTTCCCG AAGGGAGAAA GGCGGACAGG
     2701 TATCCGGTAA GCGGCAGGGT CGGAACAGGA GAGCGCACGA GGGAGCTTCC AGGGGGAAAC
     2761 GCCTGGTATC TTTATAGTCC TGTCGGGTTT CGCCACCTCT GACTTGAGCG TCGATTTTTG
     2821 TGATGCTCGT CAGGGGGGCG GAGCCTATGG AAAAACGCCA GCAACGCGGC CTTTTTACGG
     2881 TTCCTGGCCT TTTGCTGGCC TTTTGCTCAC ATGTTCTTTC CTGCGTTATC CCCTGATTCT
     2941 GTGGATAACC GT
//
