# Supplementary material for: A Multiplex MoClo Toolkit for Extensive and Flexible Engineering of Saccharomyces cerevisiae
Source: ACS Synth Biol. 2023 Nov 6;12(11):3393–405. doi: 10.1021/acssynbio.3c00423 (PMC10661031; doi:10.1021/acssynbio.3c00423)
Supplement: Supplementary file 2 — sb3c00423_si_002.zip [file sb3c00423_si_002.zip › MYT Plasmids/pMYT013.gb]

LOCUS       pMYT013                 1962 bp ds-DNA     circular     17-AUG-2023
DEFINITION  .
COMMENT     Description: pTet5 YTK Part Type: 2 Antibiotic Resistance:
            Chloramphenicol Copy Number: High Copy Addgene ID: 180666 Plate
            Position: B1
FEATURES             Location/Qualifiers
     misc_feature    28..46
                     /label="TetO"
                     /ApEinfo_revcolor="#9eafd2"
                     /ApEinfo_fwdcolor="#9eafd2"
     misc_feature    60..78
                     /label="TetO"
                     /ApEinfo_revcolor="#9eafd2"
                     /ApEinfo_fwdcolor="#9eafd2"
     misc_feature    91..109
                     /label="TetO"
                     /ApEinfo_revcolor="#9eafd2"
                     /ApEinfo_fwdcolor="#9eafd2"
     misc_feature    123..141
                     /label="TetO"
                     /ApEinfo_revcolor="#9eafd2"
                     /ApEinfo_fwdcolor="#9eafd2"
     misc_feature    154..172
                     /label="TetO"
                     /ApEinfo_revcolor="#9eafd2"
                     /ApEinfo_fwdcolor="#9eafd2"
     misc_feature    173..202
                     /label="AT-Rich Spacer"
                     /ApEinfo_revcolor="#85dae9"
                     /ApEinfo_fwdcolor="#85dae9"
     misc_feature    203..302
                     /label="ScPHO5 Core Promoter"
                     /ApEinfo_revcolor="#84b0dc"
                     /ApEinfo_fwdcolor="#84b0dc"
     misc_feature      complement(325..433)
                     /label="CamR Terminator"
                     /ApEinfo_revcolor="#84b0dc"
                     /ApEinfo_fwdcolor="#84b0dc"
     misc_feature             complement(434..1093)
                     /label="CamR"
                     /ApEinfo_revcolor="#0000ff"
                     /ApEinfo_fwdcolor="#0000ff"
     misc_feature        complement(1094..1198)
                     /label="CamR Promoter"
                     /ApEinfo_revcolor="#84b0dc"
                     /ApEinfo_fwdcolor="#84b0dc"
     misc_feature      complement(1199..1962)
                     /label="ColE1"
                     /ApEinfo_revcolor="#7f7f7f"
                     /ApEinfo_fwdcolor="#7f7f7f"
ORIGIN
        1 AGTCGGTCTC AAACGAGCTC GTACCGTTCC CTATCAGTGA TAGAGATAGC TCGTAAGGTT
       61 CCCTATCAGT GATAGAGAGG TGTAAGAGAT TCCCTATCAG TGATAGAGAG ATCACCTTGC
      121 ACTCCCTATC AGTGATAGAG ACAAGAGCTG GAATCCCTAT CAGTGATAGA GATACAATAT
      181 CACTTCTTTA TTCAATAATA TTTATATAAG CGCTGATGTT TTGCTAAGTC GAGGTTAGTA
      241 TGGCTTCATC TCTCATGAGA ATAAGAACAA CAACAAATAG AGCAAGCAAA TTCGAGATTA
      301 CCAAAAAGAT CTATGTGAGA CCAGACCAAT AAAAAACGCC CGGCGGCAAC CGAGCGTTCT
      361 GAACAAATCC AGATGGAGTT CTGAGGTCAT TACTGGATCT ATCAACAGGA GTCCAAGCGA
      421 GCTCGATATC AAATTACGCC CCGCCCTGCC ACTCATCGCA GTACTGTTGT AATTCATTAA
      481 GCATTCTGCC GACATGGAAG CCATCACAAA CGGCATGATG AACCTGAATC GCCAGCGGCA
      541 TCAGCACCTT GTCGCCTTGC GTATAATATT TGCCCATGGT GAAAACGGGG GCGAAGAAGT
      601 TGTCCATATT GGCCACGTTT AAATCAAAAC TGGTGAAACT CACCCAGGGA TTGGCTGAAA
      661 CGAAAAACAT ATTCTCAATA AACCCTTTAG GGAAATAGGC CAGGTTTTCA CCGTAACACG
      721 CCACATCTTG CGAATATATG TGTAGAAACT GCCGGAAATC GTCGTGGTAT TCACTCCAGA
      781 GCGATGAAAA CGTTTCAGTT TGCTCATGGA AAACGGTGTA ACAAGGGTGA ACACTATCCC
      841 ATATCACCAG CTCACCGTCT TTCATTGCCA TACGAAATTC CGGATGAGCA TTCATCAGGC
      901 GGGCAAGAAT GTGAATAAAG GCCGGATAAA ACTTGTGCTT ATTTTTCTTT ACGGTCTTTA
      961 AAAAGGCCGT AATATCCAGC TGAACGGTCT GGTTATAGGT ACATTGAGCA ACTGACTGAA
     1021 ATGCCTCAAA ATGTTCTTTA CGATGCCATT GGGATATATC AACGGTGGTA TATCCAGTGA
     1081 TTTTTTTCTC CATTTTAGCT TCCTTAGCTC CTGAAAATCT CGATAACTCA AAAAATACGC
     1141 CCGGTAGTGA TCTTATTTCA TTATGGTGAA AGTTGGAACC TCTTACGTGC CCGATCAATC
     1201 ATGACCAAAA TCCCTTAACG TGAGTTTTCG TTCCACTGAG CGTCAGACCC CGTAGAAAAG
     1261 ATCAAAGGAT CTTCTTGAGA TCCTTTTTTT CTGCGCGTAA TCTGCTGCTT GCAAACAAAA
     1321 AAACCACCGC TACCAGCGGT GGTTTGTTTG CCGGATCAAG AGCTACCAAC TCTTTTTCCG
     1381 AAGGTAACTG GCTTCAGCAG AGCGCAGATA CCAAATACTG TTCTTCTAGT GTAGCCGTAG
     1441 TTAGGCCACC ACTTCAAGAA CTCTGTAGCA CCGCCTACAT ACCTCGCTCT GCTAATCCTG
     1501 TTACCAGTGG CTGCTGCCAG TGGCGATAAG TCGTGTCTTA CCGGGTTGGA CTCAAGACGA
     1561 TAGTTACCGG ATAAGGCGCA GCGGTCGGGC TGAACGGGGG GTTCGTGCAC ACAGCCCAGC
     1621 TTGGAGCGAA CGACCTACAC CGAACTGAGA TACCTACAGC GTGAGCTATG AGAAAGCGCC
     1681 ACGCTTCCCG AAGGGAGAAA GGCGGACAGG TATCCGGTAA GCGGCAGGGT CGGAACAGGA
     1741 GAGCGCACGA GGGAGCTTCC AGGGGGAAAC GCCTGGTATC TTTATAGTCC TGTCGGGTTT
     1801 CGCCACCTCT GACTTGAGCG TCGATTTTTG TGATGCTCGT CAGGGGGGCG GAGCCTATGG
     1861 AAAAACGCCA GCAACGCGGC CTTTTTACGG TTCCTGGCCT TTTGCTGGCC TTTTGCTCAC
     1921 ATGTTCTTTC CTGCGTTATC CCCTGATTCT GTGGATAACC GT
//
