# Supplementary material for: A Multiplex MoClo Toolkit for Extensive and Flexible Engineering of Saccharomyces cerevisiae
Source: ACS Synth Biol. 2023 Nov 6;12(11):3393–405. doi: 10.1021/acssynbio.3c00423 (PMC10661031; doi:10.1021/acssynbio.3c00423)
Supplement: Supplementary file 2 — sb3c00423_si_002.zip [file sb3c00423_si_002.zip › MYT Plasmids/pMYT003.gb]

LOCUS       pMYT003                 1852 bp ds-DNA     circular     17-AUG-2023
DEFINITION  .
COMMENT     Description: pLacE YTK Part Type: 2 Antibiotic Resistance:
            Chloramphenicol Copy Number: High Copy Addgene ID: 180656 Plate
            Position: A3
FEATURES             Location/Qualifiers
     misc_feature    28..53
                     /label="UASe"
                     /ApEinfo_revcolor="#f58a5e"
                     /ApEinfo_fwdcolor="#f58a5e"
     misc_feature    54..83
                     /label="AT-Rich Spacer"
                     /ApEinfo_revcolor="#85dae9"
                     /ApEinfo_fwdcolor="#85dae9"
     misc_feature    84..91
                     /label="TATA box"
                     /ApEinfo_revcolor="#84b0dc"
                     /ApEinfo_fwdcolor="#84b0dc"
     misc_feature    94..112
                     /label="LacO"
                     /ApEinfo_revcolor="#ff9ccd"
                     /ApEinfo_fwdcolor="#ff9ccd"
     misc_feature    115..144
                     /label="Core1"
                     /ApEinfo_revcolor="#ffef86"
                     /ApEinfo_fwdcolor="#ffef86"
     misc_feature    147..165
                     /label="LacO"
                     /ApEinfo_revcolor="#ff9ccd"
                     /ApEinfo_fwdcolor="#ff9ccd"
     misc_feature    168..189
                     /label="TSS"
                     /ApEinfo_revcolor="#85dae9"
                     /ApEinfo_fwdcolor="#85dae9"
     misc_feature      complement(215..323)
                     /label="CamR Terminator"
                     /ApEinfo_revcolor="#84b0dc"
                     /ApEinfo_fwdcolor="#84b0dc"
     misc_feature             complement(324..983)
                     /label="CamR"
                     /ApEinfo_revcolor="#0000ff"
                     /ApEinfo_fwdcolor="#0000ff"
     misc_feature        complement(984..1088)
                     /label="CamR Promoter"
                     /ApEinfo_revcolor="#84b0dc"
                     /ApEinfo_fwdcolor="#84b0dc"
     misc_feature      complement(1089..1852)
                     /label="ColE1"
                     /ApEinfo_revcolor="#7f7f7f"
                     /ApEinfo_fwdcolor="#7f7f7f"
ORIGIN
        1 AGTCGGTCTC AAACGGTCGT GCATGTAGGC GCGCCACTGA AATTTTTAAT TAATCAATTA
       61 ATACTTATTT GGTAAAACAT TAATATAAAA GGCAATTGTG AGCGGATAAC AACGAGCACT
      121 GTTGGGCGTG AGAGGAGGCG CCGGAGAATT GTGAGCGGAT AACAATCTAA ACACACATAA
      181 ACAAACAAAA GAAAAAAGAT CTATGTGAGA CCAGACCAAT AAAAAACGCC CGGCGGCAAC
      241 CGAGCGTTCT GAACAAATCC AGATGGAGTT CTGAGGTCAT TACTGGATCT ATCAACAGGA
      301 GTCCAAGCGA GCTCGATATC AAATTACGCC CCGCCCTGCC ACTCATCGCA GTACTGTTGT
      361 AATTCATTAA GCATTCTGCC GACATGGAAG CCATCACAAA CGGCATGATG AACCTGAATC
      421 GCCAGCGGCA TCAGCACCTT GTCGCCTTGC GTATAATATT TGCCCATGGT GAAAACGGGG
      481 GCGAAGAAGT TGTCCATATT GGCCACGTTT AAATCAAAAC TGGTGAAACT CACCCAGGGA
      541 TTGGCTGAAA CGAAAAACAT ATTCTCAATA AACCCTTTAG GGAAATAGGC CAGGTTTTCA
      601 CCGTAACACG CCACATCTTG CGAATATATG TGTAGAAACT GCCGGAAATC GTCGTGGTAT
      661 TCACTCCAGA GCGATGAAAA CGTTTCAGTT TGCTCATGGA AAACGGTGTA ACAAGGGTGA
      721 ACACTATCCC ATATCACCAG CTCACCGTCT TTCATTGCCA TACGAAATTC CGGATGAGCA
      781 TTCATCAGGC GGGCAAGAAT GTGAATAAAG GCCGGATAAA ACTTGTGCTT ATTTTTCTTT
      841 ACGGTCTTTA AAAAGGCCGT AATATCCAGC TGAACGGTCT GGTTATAGGT ACATTGAGCA
      901 ACTGACTGAA ATGCCTCAAA ATGTTCTTTA CGATGCCATT GGGATATATC AACGGTGGTA
      961 TATCCAGTGA TTTTTTTCTC CATTTTAGCT TCCTTAGCTC CTGAAAATCT CGATAACTCA
     1021 AAAAATACGC CCGGTAGTGA TCTTATTTCA TTATGGTGAA AGTTGGAACC TCTTACGTGC
     1081 CCGATCAATC ATGACCAAAA TCCCTTAACG TGAGTTTTCG TTCCACTGAG CGTCAGACCC
     1141 CGTAGAAAAG ATCAAAGGAT CTTCTTGAGA TCCTTTTTTT CTGCGCGTAA TCTGCTGCTT
     1201 GCAAACAAAA AAACCACCGC TACCAGCGGT GGTTTGTTTG CCGGATCAAG AGCTACCAAC
     1261 TCTTTTTCCG AAGGTAACTG GCTTCAGCAG AGCGCAGATA CCAAATACTG TTCTTCTAGT
     1321 GTAGCCGTAG TTAGGCCACC ACTTCAAGAA CTCTGTAGCA CCGCCTACAT ACCTCGCTCT
     1381 GCTAATCCTG TTACCAGTGG CTGCTGCCAG TGGCGATAAG TCGTGTCTTA CCGGGTTGGA
     1441 CTCAAGACGA TAGTTACCGG ATAAGGCGCA GCGGTCGGGC TGAACGGGGG GTTCGTGCAC
     1501 ACAGCCCAGC TTGGAGCGAA CGACCTACAC CGAACTGAGA TACCTACAGC GTGAGCTATG
     1561 AGAAAGCGCC ACGCTTCCCG AAGGGAGAAA GGCGGACAGG TATCCGGTAA GCGGCAGGGT
     1621 CGGAACAGGA GAGCGCACGA GGGAGCTTCC AGGGGGAAAC GCCTGGTATC TTTATAGTCC
     1681 TGTCGGGTTT CGCCACCTCT GACTTGAGCG TCGATTTTTG TGATGCTCGT CAGGGGGGCG
     1741 GAGCCTATGG AAAAACGCCA GCAACGCGGC CTTTTTACGG TTCCTGGCCT TTTGCTGGCC
     1801 TTTTGCTCAC ATGTTCTTTC CTGCGTTATC CCCTGATTCT GTGGATAACC GT
//
