# Supplementary material for: A Multiplex MoClo Toolkit for Extensive and Flexible Engineering of Saccharomyces cerevisiae
Source: ACS Synth Biol. 2023 Nov 6;12(11):3393–405. doi: 10.1021/acssynbio.3c00423 (PMC10661031; doi:10.1021/acssynbio.3c00423)
Supplement: Supplementary file 2 — sb3c00423_si_002.zip [file sb3c00423_si_002.zip › MYT Plasmids/pMYT037.gb]

LOCUS       pMYT037                 3276 bp ds-DNA     circular     17-AUG-2023
DEFINITION  .
COMMENT     Description: HygR YTK Part Type: N/A Antibiotic Resistance:
            Chloramphenicol Copy Number: High Copy Addgene ID: 180690 Plate
            Position: D1
FEATURES             Location/Qualifiers
     misc_feature        17..393
                     /label="AgTEF Promoter"
                     /ApEinfo_revcolor="#b4abac"
                     /ApEinfo_fwdcolor="#b4abac"
     misc_feature             396..1424
                     /label="HPH (Hygromycin Phosphotransferase)"
                     /ApEinfo_revcolor="#9eafd2"
                     /ApEinfo_fwdcolor="#9eafd2"
     misc_feature      1425..1626
                     /label="AgTEF Terminator"
                     /ApEinfo_revcolor="#b4abac"
                     /ApEinfo_fwdcolor="#b4abac"
     misc_feature      complement(1639..1747)
                     /label="CamR Terminator"
                     /ApEinfo_revcolor="#84b0dc"
                     /ApEinfo_fwdcolor="#84b0dc"
     misc_feature             complement(1748..2407)
                     /label="CamR"
                     /ApEinfo_revcolor="#0000ff"
                     /ApEinfo_fwdcolor="#0000ff"
     misc_feature        complement(2408..2512)
                     /label="CamR Promoter"
                     /ApEinfo_revcolor="#84b0dc"
                     /ApEinfo_fwdcolor="#84b0dc"
     misc_feature      complement(2513..3276)
                     /label="ColE1"
                     /ApEinfo_revcolor="#7f7f7f"
                     /ApEinfo_fwdcolor="#7f7f7f"
ORIGIN
        1 GAAGACATTA CAGTTTAGCT TGCCTCGTCC CCGCCGGGTC ACCCGGCCAG CGACATGGAG
       61 GCCCAGAATA CCCTCCTTGA CAGTCTTGAC GTGCGCAGCT CAGGGGCATG ATGTGACTGT
      121 CGCCCGTACA TTTAGCCCAT ACATCCCCAT GTATAATCAT TTGCATCCAT ACATTTTGAT
      181 GGCCGCACGG CGCGAAGCAA AAATTACGGC TCCTCGCTCC AGACCTGCGA GCAGGGAAAC
      241 GCTCCCCTCA CAGACGCGTT GAATTGTCCC CACGCCGCGC CCCTGTAGAG AAATATAAAA
      301 GGTTAGGATT TGCCACTGAG GTTCTTCTTT CATATACTTC CTTTTAAAAT CTTGCTAGGA
      361 TACAGTTCTC ACATCACATC CGAACATAAA CAAAAATGGG TAAAAAGCCT GAACTCACCG
      421 CGACGTCTGT CGAGAAGTTT CTGATCGAAA AGTTCGACAG CGTGTCCGAC CTGATGCAGC
      481 TCTCGGAGGG CGAAGAATCT CGTGCTTTCA GCTTCGATGT AGGAGGGCGT GGATATGTCC
      541 TGCGGGTAAA TAGCTGCGCC GATGGTTTCT ACAAAGATCG TTATGTTTAT CGGCACTTTG
      601 CATCGGCCGC GCTCCCGATT CCGGAAGTGC TTGACATTGG GGAATTTAGC GAGAGCCTGA
      661 CCTATTGCAT CTCCCGCCGT GCACAGGGTG TCACGTTGCA AGACCTGCCT GAAACCGAAC
      721 TGCCCGCTGT TCTGCAACCG GTCGCGGAGG CCATGGATGC GATCGCTGCG GCCGATCTTA
      781 GCCAGACGAG CGGGTTCGGC CCATTCGGAC CGCAAGGAAT CGGTCAATAC ACTACATGGC
      841 GTGATTTCAT ATGCGCGATT GCTGATCCCC ATGTGTATCA CTGGCAAACT GTGATGGACG
      901 ACACCGTCAG TGCGTCCGTC GCGCAGGCTC TCGATGAGCT GATGCTTTGG GCCGAGGACT
      961 GCCCCGAAGT CCGGCACCTC GTGCACGCGG ATTTCGGCTC CAACAATGTC CTGACGGACA
     1021 ATGGCCGCAT AACAGCGGTC ATTGACTGGA GCGAGGCGAT GTTCGGGGAT TCCCAATACG
     1081 AGGTCGCCAA CATCTTCTTC TGGAGGCCGT GGTTGGCTTG TATGGAGCAG CAGACGCGCT
     1141 ACTTCGAGCG GAGGCATCCG GAGCTTGCAG GATCGCCGCG GCTCCGGGCG TATATGCTCC
     1201 GCATTGGTCT TGACCAACTC TATCAGAGCT TGGTTGACGG CAATTTCGAT GATGCAGCTT
     1261 GGGCGCAGGG TCGATGCGAC GCAATCGTCC GATCCGGAGC CGGGACTGTC GGGCGTACAC
     1321 AAATCGCCCG CAGAAGCGCG GCCGTCTGGA CCGATGGCTG TGTAGAAGTA CTCGCCGATA
     1381 GTGGAAACCG ACGCCCCAGC ACTCGTCCGA GGGCAAAGGA ATAAAGTAAC TGACAATAAA
     1441 AAGATTCTTG TTTTCAAGAA CTTGTCATTT GTATAGTTTT TTTATATTGT AGTTGTTCTA
     1501 TTTTAATCAA ATGTTAGCGT GATTTATATT TTTTTTCGCC TCGACATCAT CTGCCCAGAT
     1561 GCGAAGTTAA GTGCGCAGAA AGTAATATCA TGCGTCAATC GTATGTGAAT GCTGGTCGCT
     1621 ATACTGGAGT ATGTCTTCAC CAATAAAAAA CGCCCGGCGG CAACCGAGCG TTCTGAACAA
     1681 ATCCAGATGG AGTTCTGAGG TCATTACTGG ATCTATCAAC AGGAGTCCAA GCGAGCTCGA
     1741 TATCAAATTA CGCCCCGCCC TGCCACTCAT CGCAGTACTG TTGTAATTCA TTAAGCATTC
     1801 TGCCGACATG GAAGCCATCA CAAACGGCAT GATGAACCTG AATCGCCAGC GGCATCAGCA
     1861 CCTTGTCGCC TTGCGTATAA TATTTGCCCA TGGTGAAAAC GGGGGCGAAG AAGTTGTCCA
     1921 TATTGGCCAC GTTTAAATCA AAACTGGTGA AACTCACCCA GGGATTGGCT GAAACGAAAA
     1981 ACATATTCTC AATAAACCCT TTAGGGAAAT AGGCCAGGTT TTCACCGTAA CACGCCACAT
     2041 CTTGCGAATA TATGTGTAGA AACTGCCGGA AATCGTCGTG GTATTCACTC CAGAGCGATG
     2101 AAAACGTTTC AGTTTGCTCA TGGAAAACGG TGTAACAAGG GTGAACACTA TCCCATATCA
     2161 CCAGCTCACC GTCTTTCATT GCCATACGAA ATTCCGGATG AGCATTCATC AGGCGGGCAA
     2221 GAATGTGAAT AAAGGCCGGA TAAAACTTGT GCTTATTTTT CTTTACGGTC TTTAAAAAGG
     2281 CCGTAATATC CAGCTGAACG GTCTGGTTAT AGGTACATTG AGCAACTGAC TGAAATGCCT
     2341 CAAAATGTTC TTTACGATGC CATTGGGATA TATCAACGGT GGTATATCCA GTGATTTTTT
     2401 TCTCCATTTT AGCTTCCTTA GCTCCTGAAA ATCTCGATAA CTCAAAAAAT ACGCCCGGTA
     2461 GTGATCTTAT TTCATTATGG TGAAAGTTGG AACCTCTTAC GTGCCCGATC AATCATGACC
     2521 AAAATCCCTT AACGTGAGTT TTCGTTCCAC TGAGCGTCAG ACCCCGTAGA AAAGATCAAA
     2581 GGATCTTCTT GAGATCCTTT TTTTCTGCGC GTAATCTGCT GCTTGCAAAC AAAAAAACCA
     2641 CCGCTACCAG CGGTGGTTTG TTTGCCGGAT CAAGAGCTAC CAACTCTTTT TCCGAAGGTA
     2701 ACTGGCTTCA GCAGAGCGCA GATACCAAAT ACTGTTCTTC TAGTGTAGCC GTAGTTAGGC
     2761 CACCACTTCA AGAACTCTGT AGCACCGCCT ACATACCTCG CTCTGCTAAT CCTGTTACCA
     2821 GTGGCTGCTG CCAGTGGCGA TAAGTCGTGT CTTACCGGGT TGGACTCAAG ACGATAGTTA
     2881 CCGGATAAGG CGCAGCGGTC GGGCTGAACG GGGGGTTCGT GCACACAGCC CAGCTTGGAG
     2941 CGAACGACCT ACACCGAACT GAGATACCTA CAGCGTGAGC TATGAGAAAG CGCCACGCTT
     3001 CCCGAAGGGA GAAAGGCGGA CAGGTATCCG GTAAGCGGCA GGGTCGGAAC AGGAGAGCGC
     3061 ACGAGGGAGC TTCCAGGGGG AAACGCCTGG TATCTTTATA GTCCTGTCGG GTTTCGCCAC
     3121 CTCTGACTTG AGCGTCGATT TTTGTGATGC TCGTCAGGGG GGCGGAGCCT ATGGAAAAAC
     3181 GCCAGCAACG CGGCCTTTTT ACGGTTCCTG GCCTTTTGCT GGCCTTTTGC TCACATGTTC
     3241 TTTCCTGCGT TATCCCCTGA TTCTGTGGAT AACCGT
//
