# Supplementary material for: A Multiplex MoClo Toolkit for Extensive and Flexible Engineering of Saccharomyces cerevisiae
Source: ACS Synth Biol. 2023 Nov 6;12(11):3393–405. doi: 10.1021/acssynbio.3c00423 (PMC10661031; doi:10.1021/acssynbio.3c00423)
Supplement: Supplementary file 2 — sb3c00423_si_002.zip [file sb3c00423_si_002.zip › MYT Plasmids/pMYT095.gb]

LOCUS       pMYT095                12866 bp ds-DNA     circular     17-AUG-2023
DEFINITION  .
COMMENT     Description: URA3 CRISPR Vector YTK Part Type: N/A Antibiotic
            Resistance: Spectinomycin Copy Number: Low Copy Addgene ID: 198866
            Plate Position: H11
FEATURES             Location/Qualifiers
     misc_feature        33..584
                     /label="ScMYO4 Promoter"
                     /ApEinfo_revcolor="#84b0dc"
                     /ApEinfo_fwdcolor="#84b0dc"
     misc_feature             600..620
                     /label="NLS"
                     /ApEinfo_revcolor="#b1ff67"
                     /ApEinfo_fwdcolor="#b1ff67"
     misc_feature             633..4733
                     /label="Cas9"
                     /ApEinfo_revcolor="#84b0dc"
                     /ApEinfo_fwdcolor="#84b0dc"
     misc_feature             4746..4769
                     /label="NLS"
                     /ApEinfo_revcolor="#ff9ccd"
                     /ApEinfo_fwdcolor="#ff9ccd"
     misc_feature      4786..4860
                     /label="ScEFM1 Terminator"
                     /ApEinfo_revcolor="#ff9ccd"
                     /ApEinfo_fwdcolor="#ff9ccd"
     misc_feature        4921..5207
                     /label="ScPFY1 Promoter"
                     /ApEinfo_revcolor="#84b0dc"
                     /ApEinfo_fwdcolor="#84b0dc"
     misc_feature            5224..5300
                     /label="tGCC"
                     /ApEinfo_revcolor="#c7b0e3"
                     /ApEinfo_fwdcolor="#c7b0e3"
     misc_feature        5312..5441
                     /label="BBa_J72163 GlpT Promoter"
                     /ApEinfo_revcolor="#b1ff67"
                     /ApEinfo_fwdcolor="#b1ff67"
     misc_feature             5442..5477
                     /label="RBS"
                     /ApEinfo_revcolor="#b1ff67"
                     /ApEinfo_fwdcolor="#b1ff67"
     misc_feature             5478..6194
                     /label="sfGFP"
                     /ApEinfo_revcolor="#b1ff67"
                     /ApEinfo_fwdcolor="#b1ff67"
     misc_feature      6195..6323
                     /label="BBa_B0015 Terminator"
                     /ApEinfo_revcolor="#b1ff67"
                     /ApEinfo_fwdcolor="#b1ff67"
     misc_feature        6324..6399
                     /label="Cas9 gRNA scaffold"
                     /ApEinfo_revcolor="#9eafd2"
                     /ApEinfo_fwdcolor="#9eafd2"
     misc_feature            6400..6481
                     /label="tCCC"
                     /ApEinfo_revcolor="#9eafd2"
                     /ApEinfo_fwdcolor="#9eafd2"
     misc_feature        6482..6955
                     /label="SbTDH3 Promoter"
                     /ApEinfo_revcolor="#f58a5e"
                     /ApEinfo_fwdcolor="#f58a5e"
     misc_feature             6956..7654
                     /label="mScarlet"
                     /ApEinfo_revcolor="#f58a5e"
                     /ApEinfo_fwdcolor="#f58a5e"
     misc_feature      7655..7803
                     /label="ScRPL15A Terminator"
                     /ApEinfo_revcolor="#f58a5e"
                     /ApEinfo_fwdcolor="#f58a5e"
     misc_feature    7830..8079
                     /label="ScVMA16 terminator"
                     /ApEinfo_revcolor="#ff9ccd"
                     /ApEinfo_fwdcolor="#ff9ccd"
     misc_feature        8124..8300
                     /label="ScURA3 Promoter"
                     /ApEinfo_revcolor="#faac61"
                     /ApEinfo_fwdcolor="#faac61"
     misc_feature             8301..9104
                     /label="URA3"
                     /ApEinfo_revcolor="#faac61"
                     /ApEinfo_fwdcolor="#faac61"
     misc_feature      9105..9182
                     /label="ScURA3 Terminator"
                     /ApEinfo_revcolor="#f8d3a9"
                     /ApEinfo_fwdcolor="#f8d3a9"
     misc_feature      9195..10157
                     /label="2micron"
                     /ApEinfo_revcolor="#d6b295"
                     /ApEinfo_fwdcolor="#d6b295"
     misc_feature      10158..10195
                     /label="FRT site"
                     /ApEinfo_revcolor="#b4abac"
                     /ApEinfo_fwdcolor="#b4abac"
     misc_feature             complement(10200..11210)
                     /label="SpecR"
                     /ApEinfo_revcolor="#ffef86"
                     /ApEinfo_fwdcolor="#ffef86"
     misc_feature        complement(11211..11344)
                     /label="SpecR Promoter"
                     /ApEinfo_revcolor="#cbb300"
                     /ApEinfo_fwdcolor="#cbb300"
     misc_feature      complement(11345..12866)
                     /label="pBBR1"
                     /ApEinfo_revcolor="#b4abac"
                     /ApEinfo_fwdcolor="#b4abac"
ORIGIN
        1 CTGCCTCAGT AAGCGGGAAA CACCGTAAAA CGATAACAAT AGAACAATAG CTTTTTGACC
       61 TTCCCCTTAT TTTATTTCAA AAGGTAACAG TTAGGGCTAT TCTTAAACTT TCTTTAGGGT
      121 ACACAATGAA AACATCAAGA TTGAGTTAAA ACCCTTAAAA TAAAACTAGG TCTTTAAGAA
      181 ACTCACTCTC CGGGTTATCC ATAGAATGTT TACCATTCTT TAGGGTTCTG AACTAATGCG
      241 AAAAAAAAAA AAGGAAAAGA CTGAAAAATT CGAAAATATC TCGAAGTTTA GCAGTAGTAG
      301 ATGAGAATAG GGTGTCTTTT ATCGAAAACC TGCAATTGTA ATACAACCTT TTTTTGAAAG
      361 TCAGCCTTTA TTCTGATTCT GCATACTCAA TTCCTCAATT CCTACGGAGT TATCACCTTT
      421 TTTTTTACCT TCTCTTCTTT TCTTATTGTT CTAGCTGAAA ACATTGTTAC CAGTTTGGCG
      481 AGACAATTTA TTTTCAATAC GATACCCTTT TGTTCTTCTT TTTATAATTC AATCTAATTC
      541 TAAAACACAA AAAAACAAAA AAAATCCTAT AACCAGTTCT CCCGAGATCT ATGTCTGATC
      601 CAAAAAAGAA GAGAAAGGTC GGTTCTGGTT CTGACAAGAA ATACTCTATT GGTTTGGACA
      661 TTGGCACCAA TTCTGTTGGT TGGGCTGTTA TTACTGACGA GTACAAAGTT CCCTCCAAGA
      721 AGTTTAAGGT TTTGGGTAAC ACTGACAGGC ACTCCATTAA GAAAAATTTG ATTGGTGCCC
      781 TGTTGTTCGA TTCTGGTGAA ACTGCTGAAG CTACTAGATT GAAAAGAACC GCTAGAAGAA
      841 GATACACCAG AAGAAAGAAC AGAATCTGCT ACTTGCAAGA GATTTTCTCT AACGAAATGG
      901 CCAAGGTTGA TGATTCATTC TTCCACAGAT TGGAAGAGTC CTTCTTGGTT GAAGAGGATA
      961 AGAAACACGA AAGACATCCA ATCTTCGGTA ACATCGTTGA TGAAGTTGCT TACCACGAAA
     1021 AGTACCCAAC TATCTACCAT TTGAGAAAGA AGTTGGTTGA CTCTACCGAT AAGGCTGATT
     1081 TGAGATTGAT CTATTTGGCT TTGGCCCACA TGATTAAGTT CAGAGGTCAT TTCTTGATCG
     1141 AGGGTGATTT GAATCCAGAT AACTCCGATG TTGACAAGTT GTTCATCCAA TTGGTCCAAA
     1201 CTTACAACCA GTTGTTCGAA GAAAATCCAA TCAATGCCTC TGGTGTTGAT GCTAAGGCTA
     1261 TTTTGTCTGC TAGACTGTCT AAGTCAAGAA GGTTGGAAAA CTTGATTGCT CAATTGCCAG
     1321 GTGAAAAGAA GAATGGTTTG TTCGGTAATT TGATCGCCTT GTCTTTGGGT TTGACTCCAA
     1381 ATTTCAAGTC CAACTTCGAT TTGGCTGAAG ATGCTAAGTT GCAATTGTCT AAGGATACCT
     1441 ACGATGATGA CTTGGATAAT TTGTTGGCCC AAATCGGTGA TCAATACGCT GATTTGTTTT
     1501 TGGCTGCTAA GAACTTGTCC GATGCCATTT TGTTGTCCGA TATCTTGAGA GTTAACACCG
     1561 AAATTACTAA GGCTCCATTG TCTGCCTCTA TGATCAAAAG ATACGATGAA CACCACCAAG
     1621 ACTTGACTTT GTTGAAAGCT TTGGTCAGAC AACAGTTGCC AGAAAAGTAC AAAGAAATCT
     1681 TCTTCGACCA GTCCAAAAAT GGTTACGCTG GTTATATTGA TGGTGGTGCT TCTCAAGAAG
     1741 AGTTCTACAA GTTCATTAAG CCCATCTTGG AAAAGATGGA TGGTACTGAA GAACTGTTGG
     1801 TCAAGTTGAA CAGAGAAGAT TTGTTGAGAA AGCAGAGAAC CTTCGATAAC GGTTCTATTC
     1861 CACATCAAAT CCACTTGGGT GAATTGCATG CTATTTTGAG AAGGCAAGAG GATTTCTACC
     1921 CATTCTTGAA GGATAACAGA GAAAAGATCG AGAAGATCCT GACCTTCAGA ATCCCATATT
     1981 ATGTTGGTCC ATTGGCCAGA GGTAATTCAA GATTTGCTTG GATGACTAGG AAGTCCGAAG
     2041 AAACTATTAC TCCATGGAAC TTCGAAGAGG TTGTTGATAA GGGTGCTTCT GCTCAATCCT
     2101 TCATTGAAAG AATGACTAAC TTCGACAAGA ACCTGCCAAA CGAAAAGGTT TTGCCAAAAC
     2161 ACTCTTTGCT GTACGAATAC TTCACCGTCT ACAACGAATT GACTAAGGTT AAGTACGTCA
     2221 CCGAAGGTAT GAGAAAACCA GCTTTTTTGT CTGGTGAACA AAAGAAGGCT ATCGTCGATT
     2281 TGTTGTTCAA GACTAACAGA AAGGTTACCG TCAAGCAATT GAAAGAGGAC TACTTCAAGA
     2341 AAATCGAGTG CTTCGACTCC GTTGAAATTA GTGGTGTTGA AGATAGATTC AACGCCTCCT
     2401 TAGGTACTTA CCATGACTTA TTGAAGATCA TCAAGGACAA GGATTTCTTG GACAACGAAG
     2461 AAAACGAGGA TATCTTGGAG GATATCGTTT TGACTTTGAC CTTGTTCGAG GATAGGGAAA
     2521 TGATCGAAGA AAGGTTGAAA ACCTACGCTC ACTTGTTTGA TGATAAGGTC ATGAAGCAGT
     2581 TGAAGAGAAG AAGGTATACT GGTTGGGGTA GATTGTCTAG GAAATTGATT AACGGTATCA
     2641 GGGACAAGCA ATCCGGTAAG ACTATTTTGG ACTTTTTGAA GTCTGATGGC TTCGCCAATA
     2701 GAAACTTCAT GCAATTGATC CACGATGACA GCTTGACCTT CAAAGAAGAT ATTCAAAAGG
     2761 CCCAAGTTTC CGGTCAAGGT GATTCTTTAC ATGAACATAT TGCTAACTTG GCTGGTTCCC
     2821 CAGCTATTAA GAAAGGTATT TTACAAACCG TTAAGGTGGT CGACGAATTG GTAAAAGTTA
     2881 TGGGTAGACA TAAGCCAGAG AACATCGTTA TTGAAATGGC TAGAGAAAAT CAGACTACCC
     2941 AAAAGGGTCA AAAGAACTCC AGAGAAAGGA TGAAGAGAAT TGAAGAGGGT ATCAAAGAAT
     3001 TGGGCTCCCA GATTTTGAAA GAACACCCAG TTGAAAACAC CCAATTGCAG AACGAAAAGC
     3061 TGTACTTGTA CTACTTGCAG AATGGTAGAG ATATGTACGT CGACCAAGAA TTGGATATCA
     3121 ACAGATTGTC CGATTACGAT GTCGATCATA TCGTTCCACA GTCTTTTTTG AAGGATGACT
     3181 CCATCGATAA CAAGGTCTTG ACTAGATCCG ATAAGAACAG AGGTAAGTCT GATAACGTTC
     3241 CATCTGAAGA GGTCGTCAAG AAGATGAAGA ATTATTGGAG ACAGTTGCTG AACGCCAAGT
     3301 TGATTACTCA AAGAAAGTTC GACAATTTGA CCAAGGCTGA AAGAGGTGGT TTGTCTGAAT
     3361 TGGACAAAGC AGGTTTCATT AAGAGGCAAT TGGTTGAAAC TAGGCAAATC ACCAAACACG
     3421 TTGCCCAAAT TTTGGATTCC AGAATGAATA CCAAGTACGA CGAAAACGAT AAGTTGATCA
     3481 GGGAAGTTAA GGTCATCACG TTGAAGTCTA AGTTGGTTTC CGATTTCAGA AAGGACTTCC
     3541 AATTCTACAA GGTCAGGGAA ATCAACAACT ACCATCATGC TCATGATGCT TACTTGAATG
     3601 CTGTTGTTGG TACTGCCTTG ATTAAGAAGT ATCCAAAGTT GGAATCCGAG TTCGTTTACG
     3661 GTGATTACAA GGTTTACGAC GTCAGAAAGA TGATTGCCAA GTCCGAACAA GAAATTGGTA
     3721 AGGCTACTGC TAAGTACTTC TTCTACTCCA ACATCATGAA TTTCTTCAAG ACCGAAATCA
     3781 CTTTGGCCAA CGGTGAAATT AGAAAAAGGC CATTGATTGA GACTAACGGT GAGACTGGTG
     3841 AAATAGTTTG GGATAAGGGT AGAGATTTCG CTACCGTTAG AAAAGTTTTG TCCATGCCAC
     3901 AAGTTAACAT CGTCAAAAAG ACCGAAGTTC AAACTGGTGG TTTCTCCAAA GAATCCATCT
     3961 TGCCAAAAAG AAACTCCGAC AAATTGATCG CCAGAAAGAA AGATTGGGAC CCAAAAAAGT
     4021 ATGGTGGTTT TGATTCTCCA ACCGTTGCTT ACTCTGTTTT GGTTGTTGCT AAAGTTGAAA
     4081 AGGGCAAGAG CAAGAAGTTG AAGTCAGTCA AAGAACTATT GGGCATCACG ATCATGGAAA
     4141 GGTCATCTTT TGAAAAAAAC CCAATCGACT TTTTGGAGGC CAAGGGTTAC AAAGAAGTTA
     4201 AGAAGGATCT GATTATCAAG CTGCCCAAGT ACTCTTTGTT CGAATTGGAA AACGGTCGTA
     4261 AGAGAATGTT GGCTTCTGCT GGTGAATTAC AAAAGGGTAA TGAATTGGCT CTGCCCTCTA
     4321 AGTACGTTAA CTTTCTATAC TTGGCCTCTC ACTACGAAAA GTTGAAGGGT TCTCCTGAAG
     4381 ATAACGAACA AAAGCAGTTG TTTGTCGAAC AGCATAAGCA CTACTTGGAC GAAATCATCG
     4441 AACAGATTTC TGAATTTTCC AAGAGGGTTA TTTTGGCTGA TGCCAATTTG GATAAGGTCT
     4501 TGTCTGCTTA CAACAAGCAC AGAGATAAGC CAATTAGAGA ACAAGCCGAA AACATCATTC
     4561 ACCTGTTCAC TTTGACTAAT TTGGGTGCTC CAGCTGCTTT TAAGTATTTC GATACCACCA
     4621 TCGACAGAAA GAGATACACT TCTACAAAAG AGGTTCTGGA CGCTACCTTG ATTCATCAAT
     4681 CTATTACTGG CTTGTACGAA ACCAGGATCG ACTTGTCTCA ATTAGGTGGT GATGGTTCAG
     4741 GTTCTCCACC AAAGAAAAAA CGTAAGGTCT GAATCCTAAC TCGAGTTTGA TCTGTAGCCT
     4801 AAGTATAAAA TTCTACGTAT GTATATATTT ACATGCAATT TTTTCTTTTT CCAATTCATG
     4861 GCTGACCCAA CGCCTTCCAC ACTGAAAAGG TACGACGAAG AAGGGTAAGA CGGCTCAACG
     4921 AGCAGACGTT ACTTTGTTTA TATATATTAG TATGTACAAT CGCAAAGAAA TGGAGTGATG
     4981 ACATGTTGTA GTATTTAGTA TGAGGTTACT GTGTGGGAGG TTTTACCATG ATTTTTGGCG
     5041 AGAACACGCC ATGAAATGTC TTTGTACGAA ACTCATTACC CGCATTAATA TTTTTTTTCT
     5101 TTTTAAAGCT CAGTTGACCC TTTCTCATTC CCTTCTTAAA ACAACTGTGT GATCCTTGAG
     5161 AAAAGATAAA TTACATACAC AACATAAACC CAACTACGAT CGCAAATTGA ATTCGCATCT
     5221 AGAAAAATAA TAAGCGCAAG TGGTTTAGTG GTAAAATCCA ACGTTGCCAT CGTTGGGCCC
     5281 CCGGTTCGAT TCCGGGCTTG CGCATGAGAC CGAAAGTGAA ACGTGATTTC ATGCGTCATT
     5341 TTGAACATTT TGTAAATCTT ATTTAATAAT GTGTGCGGCA ATTCACATTT AATTTATGAA
     5401 TGTTTTCTTA ACATCGCGGC AACTCAAGAA ACGGCAGGTT CGGATCTTAG CTACTAGAGA
     5461 AAGAGGAGAA ATACTAGATG CGTAAAGGCG AAGAACTGTT CACTGGTGTC GTCCCTATTC
     5521 TGGTGGAACT GGATGGTGAT GTCAACGGTC ATAAGTTTTC CGTGCGTGGC GAGGGTGAAG
     5581 GTGACGCAAC TAATGGTAAA CTGACGCTGA AGTTCATCTG TACTACTGGT AAACTGCCGG
     5641 TTCCTTGGCC GACTCTGGTA ACGACGCTGA CTTATGGTGT TCAGTGCTTT GCTCGTTATC
     5701 CGGACCATAT GAAGCAGCAT GACTTCTTCA AGTCCGCCAT GCCGGAAGGC TATGTGCAGG
     5761 AACGCACGAT TTCCTTTAAG GATGACGGCA CGTACAAAAC GCGTGCGGAA GTGAAATTTG
     5821 AAGGCGATAC CCTGGTAAAC CGCATTGAGC TGAAAGGCAT TGACTTTAAA GAGGACGGCA
     5881 ATATCCTGGG CCATAAGCTG GAATACAATT TTAACAGCCA CAATGTTTAC ATCACCGCCG
     5941 ATAAACAAAA AAATGGCATT AAAGCGAATT TTAAAATTCG CCACAACGTG GAGGATGGCA
     6001 GCGTGCAGCT GGCTGATCAC TACCAGCAAA ACACTCCAAT CGGTGATGGT CCTGTTCTGC
     6061 TGCCAGACAA TCACTATCTG AGCACGCAAA GCGTTCTGTC TAAAGATCCG AACGAGAAAC
     6121 GCGATCATAT GGTTCTGCTG GAGTTCGTAA CCGCAGCGGG CATCACGCAT GGTATGGATG
     6181 AACTGTACAA ATGACCAGGC ATCAAATAAA ACGAAAGGCT CAGTCGAAAG ACTGGGCCTT
     6241 TCGTTTTATC TGTTGTTTGT CGGTGAACGC TCTCTACTAG AGTCACACTG GCTCACCTTC
     6301 GGGTGGGCCT TTCTGCGTTT ATAGTTTTAG AGCTAGAAAT AGCAAGTTAA AATAAGGCTA
     6361 GTCCGTTATC AACTTGAAAA AGTGGCACCG AGTCGGTGCT GATTGAAACG CGCAAGTGGT
     6421 TCAGTGGTTA GAATTTATGC TTCCCAAGCA TGAGGCCCGG GTTCGATTCC CGGCTTGCGC
     6481 ACATTCATCT TTCACCTGCC ATTAGTAACC CGACTTCTCA TTGAGCGGGT TACGGCAGCC
     6541 ACAGGCCACA TTCCGAATGT CTGGGTGAGC GGTCCCTTTT CCAGCATCCA CTAAATATCT
     6601 CGGATCGCGC TTTTTAATCT GGCTTCCTGA AAAAAATCAA TGGAGTGATG CAAACTGACT
     6661 GGAGCAAAAA GCTGACACAA GGCAATCGAC CTACGTGTCT GTCTATTTTC TCACACCTTC
     6721 TATTACCTTC TAACTCTCTG GGTTGGAAAA AACTGAAAAA AAGGTTGTCT CCAGTTTCCA
     6781 CAAATCATCC CCCTGTTTGA TTAATAAATA TATAAAGACG ACAACTATCG ATCATAAACT
     6841 CATAAAACTA TAACTCCTTT ACACTTCTTA TTTTATAGTT ATTCTATTTT AATTCTTATT
     6901 GATTTTAAAA CCCCAAGAAC TTAGTTTCGA AAACACACAC ACACAAACAA TTAAAATGGT
     6961 GTCTAAAGGT GAAGCCGTCA TCAAAGAATT TATGAGATTC AAGGTTCACA TGGAAGGTTC
     7021 TATGAACGGT CACGAATTTG AAATTGAGGG TGAAGGTGAG GGTAGACCAT ACGAAGGTAC
     7081 ACAAACTGCT AAATTGAAGG TTACAAAAGG TGGTCCTTTG CCATTCTCTT GGGATATTTT
     7141 GTCTCCACAA TTTATGTACG GTTCAAGAGC TTTTACAAAA CACCCAGCTG ATATCCCAGA
     7201 TTATTATAAG CAATCATTTC CAGAGGGTTT CAAGTGGGAA AGAGTCATGA ATTTTGAAGA
     7261 TGGTGGTGCC GTTACTGTTA CTCAAGATAC TTCATTGGAA GATGGCACCT TGATCTACAA
     7321 GGTTAAGTTA AGAGGTACTA ATTTCCCACC AGATGGTCCT GTTATGCAAA AAAAGACTAT
     7381 GGGATGGGAA GCTTCTACTG AAAGATTATA TCCAGAGGAT GGTGTTTTGA AAGGTGATAT
     7441 TAAGATGGCC TTGAGATTGA AAGACGGTGG TAGATACTTG GCTGATTTTA AGACTACTTA
     7501 CAAGGCCAAA AAGCCAGTTC AAATGCCTGG TGCTTATAAC GTTGATAGAA AATTGGATAT
     7561 CACCTCTCAC AACGAAGATT ACACCGTTGT TGAACAGTAC GAAAGATCAG AAGGTAGACA
     7621 TTCTACTGGT GGTATGGATG AGTTGTACAA GTAGCTGGTT GATGGAAAAT ATAATTTTAT
     7681 TGGGCAAACT TTTGTTTATC TGATGTGTTT TATACTATTA TCTTTTTAAT TAATGATTCT
     7741 ATATACAAAC CTGTATATTT TTTCTTTAAC CAATTTTTTT TTTTATAGAC CTAGAGCTGT
     7801 ACTGGTCTCA ATCCACTAGT GCACTGCAGG CGCTCAAACC AGGCTTTTCT TTTCCGTTTT
     7861 TACGAGCTAG ATAAGCGCAT CCATATTTAC TAATAGATAT AATGAGATAT CTGAGATACA
     7921 TGTGTATGTA TATATGCACG TTTTCTTTTA TTATCTAAAA ATCATATTAT ATTAAGTAAG
     7981 AGAAAAAAAT GTACAACTAT ATAAATATAT ATTTATTTAA AATGGTTTTG AATTTTTCCT
     8041 ATTCTGGTTG ATATTGCCCA AAAGCTATTC AGTTTACTCG CTGCGGTGGC TTATTCAACT
     8101 TACTCAGATC CTACAATGTC TTCCGGTTTC CTTGAAATTT TTTTGATTCG GTAATCTCCG
     8161 AACAGAAGGA AGAACGAAGG AAGGAGCACA GACTTAGATT GGTATATATA CGCATATGTA
     8221 GTGTTGAAGA AACATGAAAT TGCCCAGTAT TCTTAACCCA ACTGCACAGA ACAAAAACGT
     8281 GCAGGAAACG AAGATAAATC ATGTCGAAAG CTACATATAA GGAACGTGCT GCTACTCATC
     8341 CTAGTCCTGT TGCTGCCAAG CTATTTAATA TCATGCACGA AAAGCAAACA AACTTGTGTG
     8401 CTTCATTGGA TGTTCGTACC ACCAAGGAAT TACTGGAGTT AGTTGAAGCA TTAGGTCCCA
     8461 AAATTTGTTT ACTAAAAACA CATGTGGATA TCTTGACTGA TTTTTCCATG GAGGGCACAG
     8521 TTAAGCCGCT AAAGGCATTA TCCGCCAAGT ACAATTTTTT ACTCTTCGAG GACAGAAAAT
     8581 TTGCTGACAT TGGTAATACA GTCAAATTGC AGTACTCTGC GGGTGTATAC AGAATAGCAG
     8641 AATGGGCAGA CATTACGAAT GCACACGGTG TGGTGGGCCC AGGTATTGTT AGCGGTTTGA
     8701 AGCAGGCGGC AGAAGAAGTA ACAAAGGAAC CTAGAGGCCT TTTGATGTTA GCAGAATTGT
     8761 CATGCAAGGG CTCCCTATCT ACTGGAGAAT ATACTAAGGG TACTGTTGAC ATTGCGAAGA
     8821 GCGACAAAGA TTTTGTTATC GGCTTTATTG CTCAAAGAGA CATGGGTGGA AGAGATGAAG
     8881 GTTACGATTG GTTGATTATG ACACCCGGTG TGGGTTTAGA TGACAAGGGA GATGCATTGG
     8941 GTCAACAGTA TAGAACCGTG GATGATGTGG TTTCTACAGG ATCTGACATT ATTATTGTTG
     9001 GAAGAGGACT ATTTGCAAAG GGAAGGGATG CTAAGGTAGA GGGTGAACGT TACAGAAAAG
     9061 CAGGCTGGGA AGCATATTTG AGAAGATGCG GCCAGCAAAA CTAAAAAACT GTATTATAAG
     9121 TAAATGCATG TATACTAAAC TCACAAATTA GAGCTTCAAT TTAATTATAT CAGTTATTAC
     9181 CCGAAGACAT GAGTAACGAA GCATCTGTGC TTCATTTTGT AGAACAAAAA TGCAACGCGA
     9241 GAGCGCTAAT TTTTCAAACA AAGAATCTGA GCTGCATTTT TACAGAACAG AAATGCAACG
     9301 CGAAAGCGCT ATTTTACCAA CGAAGAATCT GTGCTTCATT TTTGTAAAAC AAAAATGCAA
     9361 CGCGAGAGCG CTAATTTTTC AAACAAAGAA TCTGAGCTGC ATTTTTACAG AACAGAAATG
     9421 CAACGCGAGA GCGCTATTTT ACCAACAAAG AATCTATACT TCTTTTTTGT TCTACAAAAA
     9481 TGCATCCCGA GAGCGCTATT TTTCTAACAA AGCATCTTAG ATTACTTTTT TTCTCCTTTG
     9541 TGCGCTCTAT AATGCAGTCT CTTGATAACT TTTTGCACTG TAGGTCCGTT AAGGTTAGAA
     9601 GAAGGCTACT TTGGTGTCTA TTTTCTCTTC CATAAAAAAA GCCTGACTCC ACTTCCCGCG
     9661 TTTACTGATT ACTAGCGAAG CTGCGGGTGC ATTTTTTCAA GATAAAGGCA TCCCCGATTA
     9721 TATTCTATAC CGATGTGGAT TGCGCATACT TTGTGAACAG AAAGTGATAG CGTTGATGAT
     9781 TCTTCATTGG TCAGAAAATT ATGAACGGTT TCTTCTATTT TGTCTCTATA TACTACGTAT
     9841 AGGAAATGTT TACATTTTCG TATTGTTTTC GATTCACTCT ATGAATAGTT CTTACTACAA
     9901 TTTTTTTGTC TAAAGAGTAA TACTAGAGAT AAACATAAAA AATGTAGAGG TCGAGTTTAG
     9961 ATGCAAGTTC AAGGAGCGAA AGGTGGATGG GTAGGTTATA TAGGGATATA GCACAGAGAT
    10021 ATATAGCAAA GAGATACTTT TGAGCAATGT TTGTGGAAGC GGTATTCGCA ATATTTTAGT
    10081 AGCTCGTTAC AGTCCGGTGC GTTTTTGGTT TTTTGAAAGT GCGTCATCAG AGCGCTTTTG
    10141 GTTTTCAAAA GCGCTCTGAA GTTCCTATAC TTTCTAGCTA GAGAATAGGA ACTTCCCGAT
    10201 TATTTGCCGA CTACCTTGGT GATCTCGCCT TTCACGTAGT GGACAAATTC TTCCAACTGA
    10261 TCTGCGCGCG AGGCCAAGCG ATCTTCTTCT TGTCCAAGAT AAGCCTGTCT AGCTTCAAGT
    10321 ATGACGGGCT GATACTGGGC CGGCAGGCGC TCCATTGCCC AGTCGGCAGC GACATCCTTC
    10381 GGCGCGATTT TGCCGGTTAC TGCGCTGTAC CAAATGCGGG ACAACGTAAG CACTACATTT
    10441 CGCTCATCGC CAGCCCAGTC GGGCGGCGAG TTCCATAGCG TTAAGGTTTC ATTTAGCGCC
    10501 TCAAATAGAT CCTGTTCAGG AACCGGATCA AAGAGTTCCT CCGCCGCTGG ACCTACCAAG
    10561 GCAACGCTAT GTTCTCTTGC TTTTGTCAGC AAGATAGCCA GATCAATGTC GATCGTGGCT
    10621 GGCTCGAAGA TACCCGCAAG AATGTCATTG CGCTGCCATT CTCCAAATTG CAGTTCGCGC
    10681 TTAGCTGGAT AACGCCACGG AATGATGTCG TCGTGCACAA CAATGGTGAC TTCTACAGCG
    10741 CGGAGAATCT CGCTCTCTCC AGGGGAAGCC GAAGTTTCCA AAAGGTCGTT GATCAAAGCT
    10801 CGCCGCGTTG TTTCATCAAG CCTTACGGTC ACCGTAACCA GCAAATCAAT ATCACTGTGT
    10861 GGCTTCAGGC CGCCATCCAC TGCGGAGCCG TACAAATGTA CGGCCAGCAA CGTCGGTTCG
    10921 AGATGGCGCT CGATGACGCC AACTACCTCT GATAGTTGAG TCGATACTTC GGCGATCACC
    10981 GCTTCCCTCA TAATGTTTAA CTTTGTTTTA GGGCGACTGC CCTGCTGCGT AACATCGTTG
    11041 CTGCTCCATA ACATCAAACA TCGACCCACG GCGTAACGCG CTTGCTGCTT GGATGCCCGA
    11101 GGCATAGACT GTACCCCAAA AAAACAGTCA TAACAAGCCA TGAAAACCGC CACTGCGCCG
    11161 TTACCACCGC TGCGTTCGGT CAAGGTTCTG GACCAGTTGC GTGAGCGCAT ACGCTACTTG
    11221 CATTACAGCT TACGAACCGA ACAGGCTTAT GTCCACTGGG TTCGTGCCTT CATCCGTTTC
    11281 CACGGTGTGC GTCACCCGGC AACCTTGGGT AGCAGCGAAG TCGAGGCATT TCTGTCCTGG
    11341 CTGGCTACCG GCGCGGCAGC GTTACCCGTG TCGGCGGCTC CAACGGCTCG CCATCGTCCA
    11401 GAAAACACGG CTCATCGGGC ATCGGCAGGC GCTGCTGCCC GCGCCGTTCC CATTCCTCCG
    11461 TTTCGGTCAA GGCTGGCAGG TCTGGTTCCA TGCCCGGAAT GCCGGGCTGG CTGGGCGGCT
    11521 CCTCGCCGGG GCCGGTCGGT AGTTGCTGCT CGCCCGGATA CAGGGTCGGG ATGCGGCGCA
    11581 GGTCGCCATG CCCCAACAGC GATTCGTCCT GGTCGTCGTG ATCAACCACC ACGGCGGCAC
    11641 TGAACACCGA CAGGCGCAAC TGGTCGCGGG GCTGGCCCCA CGCCACGCGG TCATTGACCA
    11701 CGTAGGCCGA CACGGTGCCG GGGCCGTTGA GCTTCACGAC GGAGATCCAG CGCTCGGCCA
    11761 CCAAGTCCTT GACTGCGTAT TGGACCGTCC GCAAAGAACG TCCGATGAGC TTGGAAAGTG
    11821 TTTTCTGGCT GACCACCACG GCGTTCTGGT GGCCCATCTG CGCCACGAGG TGATGCAGCA
    11881 GCATTGCCGC CGTGGGTTTC CTCGCAATAA GCCCGGCCCA CGCCTCATGC GCTTTGCGTT
    11941 CCGTTTGCAC CCAGTGACCG GGCTTGTTCT TGGCTTGAAT GCCGATTTCT CTGGACTGCG
    12001 TGGCCATGCT TATCTCCATG CGGTAGGGGT GCCGCACGGT TGCGGCACCA TGCGCAATCA
    12061 GCTGCAACTT TTCGGCAGCG CGACAACAAT TATGCGTTGC GTAAAAGTGG CAGTCAATTA
    12121 CAGATTTTCT TTAACCTACG CAATGAGCTA TTGCGGGGGG TGCCGCAATG AGCTGTTGCG
    12181 TACCCCCCTT TTTTAAGTTG TTGATTTTTA AGTCTTTCGC ATTTCGCCCT ATATCTAGTT
    12241 CTTTGGTGCC CAAAGAAGGG CACCCCTGCG GGGTTCCCCC ACGCCTTCGG CGCGGCTCCC
    12301 CCTCCGGCAA AAAGTGGCCC CTCCGGGGCT TGTTGATCGA CTGCGCGGCC TTCGGCCTTG
    12361 CCCAAGGTGG CGCTGCCCCC TTGGAACCCC CGCACTCGCC GCCGTGAGGC TCGGGGGGCA
    12421 GGCGGGCGGG CTTCGCCCTT CGACTGCCCC CACTCGCATA GGCTTGGGTC GTTCCAGGCG
    12481 CGTCAAGGCC AAGCCGCTGC GCGGTCGCTG CGCGAGCCTT GACCCGCCTT CCACTTGGTG
    12541 TCCAACCGGC AAGCGAAGCG CGCAGGCCGC AGGCCGGAGG CTTTTCCCCA GAGAAAATTA
    12601 AAAAAATTGA TGGGGCAAGG CCGCAGGCCG CGCAGTTGGA GCCGGTGGGT ATGTGGTCGA
    12661 AGGCTGGGTA GCCGGTGGGC AATCCCTGTG GTCAAGCTCG TGGGCAGGCG CAGCCTGTCC
    12721 ATCAGCTTGT CCAGCAGGGT TGTCCACGGG CCGAGCGAAG CGAGCCAGCC GGTGGCCGCT
    12781 CGCGGCCATC GTCCACATAT CCACGGGCTG GCAAGGGAGC GCAGCGACCG CGCAGGGCGA
    12841 AGCCCGGAGA GCAAGCCCGT AGGGGG
//
