# Supplementary material for: A Multiplex MoClo Toolkit for Extensive and Flexible Engineering of Saccharomyces cerevisiae
Source: ACS Synth Biol. 2023 Nov 6;12(11):3393–405. doi: 10.1021/acssynbio.3c00423 (PMC10661031; doi:10.1021/acssynbio.3c00423)
Supplement: Supplementary file 2 — sb3c00423_si_002.zip [file sb3c00423_si_002.zip › MYT Plasmids/pMYT017.gb]

LOCUS       pMYT017                 2781 bp ds-DNA     circular     17-AUG-2023
DEFINITION  .
COMMENT     Description: LacI YTK Part Type: 3 Antibiotic Resistance:
            Chloramphenicol Copy Number: High Copy Addgene ID: 180670 Plate
            Position: B5
FEATURES             Location/Qualifiers
     CDS             13..1137
                     /label="LacI"
                     /translation="MKPVTLYDVAEYAGVSYQTVSRVVNQASHVSAKTREKVEAAMAELNYIPNRVAQQLAGKQSLLIGVATSSLALHAPSQIVAAIKSRADQLGASVVVSMVERSGVEACKAAVHNLLAQRVSGLIINYPLDDQDAIAVEAACTNVPALFLDVSDQTPINSIIFSHEDGTRLGVEHLVALGHQQIALLAGPLSSVSARLRLAGWHKYLTRNQIQPIAEREGDWSAMSGFQQTMQMLNEGIVPTAMLVANDQMALGAMRAITESGLRVGADISVVGYDDTEDSSCYIPPLTTIKQDFRLLGQTSVDRLLQLSQGQAVKGNQLLPVSLVKRKTTLAPNTQTASPRALADSLMQLARQVSRLESGQGSGSPPKKKRKVGS*"
     misc_feature             16..1092
                     /label="LacI"
                     /ApEinfo_revcolor="#b7e6d7"
                     /ApEinfo_fwdcolor="#b7e6d7"
     misc_feature             1105..1128
                     /label="NLS"
                     /ApEinfo_revcolor="#c7b0e3"
                     /ApEinfo_fwdcolor="#c7b0e3"
     misc_feature      complement(1144..1252)
                     /label="CamR Terminator"
                     /ApEinfo_revcolor="#84b0dc"
                     /ApEinfo_fwdcolor="#84b0dc"
     misc_feature             complement(1253..1912)
                     /label="CamR"
                     /ApEinfo_revcolor="#0000ff"
                     /ApEinfo_fwdcolor="#0000ff"
     misc_feature        complement(1913..2017)
                     /label="CamR Promoter"
                     /ApEinfo_revcolor="#84b0dc"
                     /ApEinfo_fwdcolor="#84b0dc"
     misc_feature      complement(2018..2781)
                     /label="ColE1"
                     /ApEinfo_revcolor="#7f7f7f"
                     /ApEinfo_fwdcolor="#7f7f7f"
ORIGIN
        1 AGTCGGTCTC ATATGAAGCC AGTTACATTA TACGACGTTG CTGAATACGC TGGTGTTTCT
       61 TACCAAACTG TTTCCAGAGT TGTTAATCAA GCCTCTCACG TTTCTGCTAA GACCAGAGAA
      121 AAAGTTGAAG CTGCTATGGC TGAATTGAAC TACATTCCAA ATAGAGTCGC TCAACAATTG
      181 GCTGGTAAAC AGTCTTTGTT GATTGGTGTT GCTACTTCTT CTTTGGCTTT ACATGCTCCA
      241 TCTCAAATAG TTGCTGCCAT TAAGTCAAGA GCTGATCAAT TGGGTGCTTC CGTTGTTGTT
      301 TCTATGGTTG AAAGATCAGG TGTTGAAGCT TGTAAAGCTG CTGTTCATAA TTTGTTGGCC
      361 CAAAGAGTTT CCGGTTTGAT TATTAACTAC CCATTGGATG ATCAAGATGC CATTGCTGTT
      421 GAAGCAGCTT GTACTAATGT TCCAGCTTTG TTCTTGGATG TCTCTGATCA AACTCCAATC
      481 AACTCCATCA TCTTCTCACA TGAAGATGGT ACTAGATTGG GTGTTGAACA TTTGGTTGCT
      541 TTGGGTCATC AACAAATTGC TTTGTTGGCT GGTCCATTGT CATCTGTTTC AGCTAGATTG
      601 AGATTAGCTG GTTGGCATAA GTACTTGACC AGAAATCAAA TTCAACCTAT CGCTGAAAGA
      661 GAAGGCGATT GGTCTGCTAT GTCTGGTTTT CAACAAACCA TGCAGATGTT GAACGAAGGT
      721 ATAGTTCCAA CAGCTATGTT GGTTGCTAAT GATCAAATGG CTTTGGGTGC TATGAGAGCT
      781 ATTACTGAAT CTGGTTTGAG AGTTGGTGCC GATATTTCTG TTGTTGGTTA CGATGATACC
      841 GAGGATTCTT CTTGTTATAT TCCACCATTG ACCACCATCA AGCAAGATTT CAGATTATTG
      901 GGTCAAACCT CCGTTGATAG GTTGTTGCAA TTGTCTCAAG GTCAAGCTGT TAAGGGTAAT
      961 CAATTATTGC CAGTCTCCTT GGTTAAGAGA AAGACTACTT TGGCTCCAAA CACTCAAACT
     1021 GCTTCTCCAA GAGCTTTGGC TGATTCTTTG ATGCAATTGG CTAGACAAGT TTCCAGATTG
     1081 GAATCAGGTC AAGGTTCTGG TTCTCCACCA AAAAAGAAAA GAAAGGTTGG ATCCTGAGAC
     1141 CAGACCAATA AAAAACGCCC GGCGGCAACC GAGCGTTCTG AACAAATCCA GATGGAGTTC
     1201 TGAGGTCATT ACTGGATCTA TCAACAGGAG TCCAAGCGAG CTCGATATCA AATTACGCCC
     1261 CGCCCTGCCA CTCATCGCAG TACTGTTGTA ATTCATTAAG CATTCTGCCG ACATGGAAGC
     1321 CATCACAAAC GGCATGATGA ACCTGAATCG CCAGCGGCAT CAGCACCTTG TCGCCTTGCG
     1381 TATAATATTT GCCCATGGTG AAAACGGGGG CGAAGAAGTT GTCCATATTG GCCACGTTTA
     1441 AATCAAAACT GGTGAAACTC ACCCAGGGAT TGGCTGAAAC GAAAAACATA TTCTCAATAA
     1501 ACCCTTTAGG GAAATAGGCC AGGTTTTCAC CGTAACACGC CACATCTTGC GAATATATGT
     1561 GTAGAAACTG CCGGAAATCG TCGTGGTATT CACTCCAGAG CGATGAAAAC GTTTCAGTTT
     1621 GCTCATGGAA AACGGTGTAA CAAGGGTGAA CACTATCCCA TATCACCAGC TCACCGTCTT
     1681 TCATTGCCAT ACGAAATTCC GGATGAGCAT TCATCAGGCG GGCAAGAATG TGAATAAAGG
     1741 CCGGATAAAA CTTGTGCTTA TTTTTCTTTA CGGTCTTTAA AAAGGCCGTA ATATCCAGCT
     1801 GAACGGTCTG GTTATAGGTA CATTGAGCAA CTGACTGAAA TGCCTCAAAA TGTTCTTTAC
     1861 GATGCCATTG GGATATATCA ACGGTGGTAT ATCCAGTGAT TTTTTTCTCC ATTTTAGCTT
     1921 CCTTAGCTCC TGAAAATCTC GATAACTCAA AAAATACGCC CGGTAGTGAT CTTATTTCAT
     1981 TATGGTGAAA GTTGGAACCT CTTACGTGCC CGATCAATCA TGACCAAAAT CCCTTAACGT
     2041 GAGTTTTCGT TCCACTGAGC GTCAGACCCC GTAGAAAAGA TCAAAGGATC TTCTTGAGAT
     2101 CCTTTTTTTC TGCGCGTAAT CTGCTGCTTG CAAACAAAAA AACCACCGCT ACCAGCGGTG
     2161 GTTTGTTTGC CGGATCAAGA GCTACCAACT CTTTTTCCGA AGGTAACTGG CTTCAGCAGA
     2221 GCGCAGATAC CAAATACTGT TCTTCTAGTG TAGCCGTAGT TAGGCCACCA CTTCAAGAAC
     2281 TCTGTAGCAC CGCCTACATA CCTCGCTCTG CTAATCCTGT TACCAGTGGC TGCTGCCAGT
     2341 GGCGATAAGT CGTGTCTTAC CGGGTTGGAC TCAAGACGAT AGTTACCGGA TAAGGCGCAG
     2401 CGGTCGGGCT GAACGGGGGG TTCGTGCACA CAGCCCAGCT TGGAGCGAAC GACCTACACC
     2461 GAACTGAGAT ACCTACAGCG TGAGCTATGA GAAAGCGCCA CGCTTCCCGA AGGGAGAAAG
     2521 GCGGACAGGT ATCCGGTAAG CGGCAGGGTC GGAACAGGAG AGCGCACGAG GGAGCTTCCA
     2581 GGGGGAAACG CCTGGTATCT TTATAGTCCT GTCGGGTTTC GCCACCTCTG ACTTGAGCGT
     2641 CGATTTTTGT GATGCTCGTC AGGGGGGCGG AGCCTATGGA AAAACGCCAG CAACGCGGCC
     2701 TTTTTACGGT TCCTGGCCTT TTGCTGGCCT TTTGCTCACA TGTTCTTTCC TGCGTTATCC
     2761 CCTGATTCTG TGGATAACCG T
//
