# Supplementary material for: A Multiplex MoClo Toolkit for Extensive and Flexible Engineering of Saccharomyces cerevisiae
Source: ACS Synth Biol. 2023 Nov 6;12(11):3393–405. doi: 10.1021/acssynbio.3c00423 (PMC10661031; doi:10.1021/acssynbio.3c00423)
Supplement: Supplementary file 2 — sb3c00423_si_002.zip [file sb3c00423_si_002.zip › MYT Plasmids/pMYT081.gb]

LOCUS       pMYT081                 5612 bp ds-DNA     circular     17-AUG-2023
DEFINITION  .
COMMENT     Description: Int.7 Vector YTK Part Type: N/A Antibiotic Resistance:
            Kanamycin Copy Number: High Copy Addgene ID: 180734 Plate Position:
            G9
FEATURES             Location/Qualifiers
     misc_feature    9..513
                     /label="Int.7 5' HA"
                     /ApEinfo_revcolor="#84b0dc"
                     /ApEinfo_fwdcolor="#84b0dc"
     misc_feature    514..533
                     /label="Int.7 5' Barcode"
                     /ApEinfo_revcolor="#75c6a9"
                     /ApEinfo_fwdcolor="#75c6a9"
     misc_feature    580..599
                     /label="ConS FP"
                     /ApEinfo_revcolor="#ffef86"
                     /ApEinfo_fwdcolor="#ffef86"
     misc_feature    602..744
                     /label="ConS"
                     /ApEinfo_revcolor="#ffef86"
                     /ApEinfo_fwdcolor="#ffef86"
     misc_feature        753..882
                     /label="BBa_J72163 GlpT Promoter"
                     /ApEinfo_revcolor="#f58a5e"
                     /ApEinfo_fwdcolor="#f58a5e"
     misc_feature             883..918
                     /label="RBS"
                     /ApEinfo_revcolor="#f58a5e"
                     /ApEinfo_fwdcolor="#f58a5e"
     misc_feature             919..1617
                     /label="mScarlet"
                     /ApEinfo_revcolor="#f58a5e"
                     /ApEinfo_fwdcolor="#f58a5e"
     misc_feature      1618..1746
                     /label="BBa_B0015 Terminator"
                     /ApEinfo_revcolor="#f58a5e"
                     /ApEinfo_fwdcolor="#f58a5e"
     misc_feature        1747..2220
                     /label="SbTDH3 Promoter"
                     /ApEinfo_revcolor="#f58a5e"
                     /ApEinfo_fwdcolor="#f58a5e"
     misc_feature             2221..2919
                     /label="mScarlet"
                     /ApEinfo_revcolor="#f58a5e"
                     /ApEinfo_fwdcolor="#f58a5e"
     misc_feature      2920..3068
                     /label="ScRPL15A Terminator"
                     /ApEinfo_revcolor="#f58a5e"
                     /ApEinfo_fwdcolor="#f58a5e"
     misc_feature    3077..3219
                     /label="ConE"
                     /ApEinfo_revcolor="#ffef86"
                     /ApEinfo_fwdcolor="#ffef86"
     misc_feature    complement(3222..3241)
                     /label="ConE RP"
                     /ApEinfo_revcolor="#ffef86"
                     /ApEinfo_fwdcolor="#ffef86"
     misc_feature    3320..3339
                     /label="Int.7 3' Barcode"
                     /ApEinfo_revcolor="#75c6a9"
                     /ApEinfo_fwdcolor="#75c6a9"
     misc_feature    complement(3340..3849)
                     /label="Int.7 3' HA"
                     /ApEinfo_revcolor="#84b0dc"
                     /ApEinfo_fwdcolor="#84b0dc"
     misc_feature      complement(3858..3884)
                     /label="KanR Terminator"
                     /ApEinfo_revcolor="#b1ff67"
                     /ApEinfo_fwdcolor="#b1ff67"
     misc_feature             complement(3885..4700)
                     /label="KanR"
                     /ApEinfo_revcolor="#008000"
                     /ApEinfo_fwdcolor="#008000"
     misc_feature        complement(4701..4848)
                     /label="KanR Promoter"
                     /ApEinfo_revcolor="#b1ff67"
                     /ApEinfo_fwdcolor="#b1ff67"
     misc_feature      complement(4849..5612)
                     /label="ColE1"
                     /ApEinfo_revcolor="#7f7f7f"
                     /ApEinfo_fwdcolor="#7f7f7f"
ORIGIN
        1 GCGGCCGCAA CGGTCAAGTT TTTACTATCC ACATGAGGAG CCGTAATATT CTAAAGGCAA
       61 AAGCATGTGT GCTTGTAAAA AAAAATCAAA AAAAGTTACT GCTCCAAGCC AGCAAGCTTT
      121 CTCTTTTGCG AAATCTTTAA CACGGTTAAA ATCAAAGACA ATTACTTCAT TGACAAGGTC
      181 AATGCTAATA TTTACGGTCC CCGCACGAAA GACTCTGAAA AATGTTAAAA TTTATAGTGG
      241 CTAATGCTAA TTCAAGAATA GTCTCGGGTT GTTTGATCAC ATTATTTTAA TTTTTATTGA
      301 GCACTGAATA GGACCCGTAT GTTCCAATCA GTCTATTTCT TGCAACTTAA TCTGGTTTGT
      361 TTTTAGGGGA GTGGCATTTT TTTTAGGGTT ATTCAAATAT TCAATTCTGT AATTTGCTTA
      421 CGACAAAAAG AAAAGGAGAG ATGAAAAAAG GGCGACGGGT ATAATCTATT CAGCCGCCAA
      481 TGTCCCGACG TATGCCAAAA TGTGGTGCCG CGGGCCTTAA AACATACCGT GCCGAATTCG
      541 TCATCTAGAT ACGCTGATGA GACGTAGCAA CGTGAGACCC TGTGGTCAAA AGTGCGTTGG
      601 CTGGTAGAGC CACAAACAGC CGGTACAAGC AACGATCTCC AGGACCATCT GAATCATGCG
      661 CGGATGACAC GAACTCACGA CGGCGATCAC AGACATTAAC CCACAGTACA GACACTGCGA
      721 CAACGTGGCA ATTCGTCGCA ATACGCGGCC GCGAAAGTGA AACGTGATTT CATGCGTCAT
      781 TTTGAACATT TTGTAAATCT TATTTAATAA TGTGTGCGGC AATTCACATT TAATTTATGA
      841 ATGTTTTCTT AACATCGCGG CAACTCAAGA AACGGCAGGT TCGGATCTTA GCTACTAGAG
      901 AAAGAGGAGA AATACTAGAT GGTTAGCAAA GGCGAGGCGG TTATCAAGGA GTTTATGCGT
      961 TTTAAGGTTC ACATGGAGGG TAGCATGAAC GGTCACGAGT TCGAGATCGA GGGTGAAGGC
     1021 GAGGGTCGTC CGTACGAAGG CACCCAGACC GCGAAGCTGA AAGTGACCAA GGGTGGCCCG
     1081 CTGCCGTTCA GCTGGGACAT CCTGAGCCCG CAGTTCATGT ATGGCAGCCG TGCGTTTACC
     1141 AAACACCCGG CGGACATTCC GGATTACTAT AAGCAAAGCT TCCCGGAAGG TTTTAAATGG
     1201 GAGCGTGTTA TGAACTTCGA AGATGGTGGC GCGGTGACCG TTACCCAGGA CACCAGCCTG
     1261 GAGGATGGCA CCCTGATTTA CAAGGTGAAA CTGCGTGGCA CCAACTTTCC GCCGGATGGT
     1321 CCGGTTATGC AGAAGAAAAC GATGGGTTGG GAAGCGAGCA CCGAGCGTCT GTATCCGGAA
     1381 GATGGCGTGC TGAAGGGTGA TATCAAAATG GCGCTGCGTC TGAAGGACGG TGGCCGTTAC
     1441 CTGGCGGATT TTAAGACCAC CTATAAAGCG AAGAAACCGG TGCAAATGCC GGGTGCGTAC
     1501 AACGTTGACC GTAAACTGGA TATTACCAGC CACAACGAGG ATTATACCGT GGTTGAGCAA
     1561 TATGAGCGTA GCGAGGGTCG CCACAGCACC GGCGGCATGG ACGAACTGTA TAAGTGACCA
     1621 GGCATCAAAT AAAACGAAAG GCTCAGTCGA AAGACTGGGC CTTTCGTTTT ATCTGTTGTT
     1681 TGTCGGTGAA CGCTCTCTAC TAGAGTCACA CTGGCTCACC TTCGGGTGGG CCTTTCTGCG
     1741 TTTATACATT CATCTTTCAC CTGCCATTAG TAACCCGACT TCTCATTGAG CGGGTTACGG
     1801 CAGCCACAGG CCACATTCCG AATGTCTGGG TGAGCGGTCC CTTTTCCAGC ATCCACTAAA
     1861 TATCTCGGAT CGCGCTTTTT AATCTGGCTT CCTGAAAAAA ATCAATGGAG TGATGCAAAC
     1921 TGACTGGAGC AAAAAGCTGA CACAAGGCAA TCGACCTACG TGTCTGTCTA TTTTCTCACA
     1981 CCTTCTATTA CCTTCTAACT CTCTGGGTTG GAAAAAACTG AAAAAAAGGT TGTCTCCAGT
     2041 TTCCACAAAT CATCCCCCTG TTTGATTAAT AAATATATAA AGACGACAAC TATCGATCAT
     2101 AAACTCATAA AACTATAACT CCTTTACACT TCTTATTTTA TAGTTATTCT ATTTTAATTC
     2161 TTATTGATTT TAAAACCCCA AGAACTTAGT TTCGAAAACA CACACACACA AACAATTAAA
     2221 ATGGTGTCTA AAGGTGAAGC CGTCATCAAA GAATTTATGA GATTCAAGGT TCACATGGAA
     2281 GGTTCTATGA ACGGTCACGA ATTTGAAATT GAGGGTGAAG GTGAGGGTAG ACCATACGAA
     2341 GGTACACAAA CTGCTAAATT GAAGGTTACA AAAGGTGGTC CTTTGCCATT CTCTTGGGAT
     2401 ATTTTGTCTC CACAATTTAT GTACGGTTCA AGAGCTTTTA CAAAACACCC AGCTGATATC
     2461 CCAGATTATT ATAAGCAATC ATTTCCAGAG GGTTTCAAGT GGGAAAGAGT CATGAATTTT
     2521 GAAGATGGTG GTGCCGTTAC TGTTACTCAA GATACTTCAT TGGAAGATGG CACCTTGATC
     2581 TACAAGGTTA AGTTAAGAGG TACTAATTTC CCACCAGATG GTCCTGTTAT GCAAAAAAAG
     2641 ACTATGGGAT GGGAAGCTTC TACTGAAAGA TTATATCCAG AGGATGGTGT TTTGAAAGGT
     2701 GATATTAAGA TGGCCTTGAG ATTGAAAGAC GGTGGTAGAT ACTTGGCTGA TTTTAAGACT
     2761 ACTTACAAGG CCAAAAAGCC AGTTCAAATG CCTGGTGCTT ATAACGTTGA TAGAAAATTG
     2821 GATATCACCT CTCACAACGA AGATTACACC GTTGTTGAAC AGTACGAAAG ATCAGAAGGT
     2881 AGACATTCTA CTGGTGGTAT GGATGAGTTG TACAAGTAGC TGGTTGATGG AAAATATAAT
     2941 TTTATTGGGC AAACTTTTGT TTATCTGATG TGTTTTATAC TATTATCTTT TTAATTAATG
     3001 ATTCTATATA CAAACCTGTA TATTTTTTCT TTAACCAATT TTTTTTTTTA TAGACCTAGA
     3061 GCTGTACTGC GGCCGCGAAA TCTGCTCGTC AGTGGTGCTC ACACTGACGA ATCATGTACA
     3121 GATCATACCG ATGACTGCCT GGCGACTCAC AACTAAGCAA GACAGCCGGA ACCAGCGCCG
     3181 GCGAACACCA CTGCATATAT GGCATATCAC AACAGTCCAG CGGGTATTTG GTGCTCGTCT
     3241 GGGTCTCAGC TGTCAGCGTC TCAAGCATCG AACTAGTTGA CCTGCAGGCA TTACAATGTC
     3301 TTCGCTAGAA GACATGAGTC GGGTAAGAGG TGGAGGATTT AACAGTAGCA TCACACAGAG
     3361 CATGAGAAAA GCAAGAAAAG TGGAAGTCTG TATGTCACAT TTTTATTGAA AATGCTATTT
     3421 GCTATAAGGT TCGCTATTCA ACTGATTGAA CCGAGATAGA CAAAATGTTA AACTTTTCAT
     3481 AGAGGCGTTA TTGTGATAGG GTTTACGCTG AGAATGGTTG AAACATACTT GCTAATAAAC
     3541 CACGTCACGT CAAAATATCA GTTTTTCTTT TTTAGTTATT CCCTTCTCAC TTTTGACTTG
     3601 AGATGAGATC GTTACACTTT TATTGAATAC GAACGGATCA CGATACATCC ACATATACGA
     3661 ATGTTCGGCC AGACAGGGCA TCAGAGTATA TACCCTTTTT CCTAAAATGG AAGGGCCCTA
     3721 GATCGTTGGC ATCAGCGGTT ACCTAACCGA AGTGGATCAA ATCAGCGCCT ATTTTTCCGT
     3781 TTAGAACGAT TAGATGCCGT CAATATGTAT GTGCTTACTG TATCATCCAC GTAGTAAAGC
     3841 TGGGGCGTAG CGGCCGCGTG TTACAACCAA TTAACCAATT CTGATTAGAA AAACTCATCG
     3901 AGCATCAAAT GAAACTGCAA TTTATTCATA TCAGGATTAT CAATACCATA TTTTTGAAAA
     3961 AGCCGTTTCT GTAATGAAGG AGAAAACTCA CCGAGGCAGT TCCATAGGAT GGCAAGATCC
     4021 TGGTATCGGT CTGCGATTCC GACTCGTCCA ACATCAATAC AACCTATTAA TTTCCCCTCG
     4081 TCAAAAATAA GGTTATCAAG TGAGAAATCA CCATGAGTGA CGACTGAATC CGGTGAGAAT
     4141 GGCAAAAGCT TATGCATTTC TTTCCAGACT TGTTCAACAG GCCAGCCATT ACGCTCGTCA
     4201 TCAAAATCAC TCGCATCAAC CAAACCGTTA TTCATTCGTG ATTGCGCCTG AGCGAGGCGA
     4261 AATACGCGAT CGCTGTTAAA AGGACAATTA CAAACAGGAA TCGAATGCAA CCGGCGCAGG
     4321 AACACTGCCA GCGCATCAAC AATATTTTCA CCTGAATCAG GATATTCTTC TAATACCTGG
     4381 AATGCTGTTT TCCCGGGGAT CGCAGTGGTG AGTAACCATG CATCATCAGG AGTACGGATA
     4441 AAATGCTTGA TGGTCGGAAG AGGCATAAAT TCCGTCAGCC AGTTTAGTCT GACCATCTCA
     4501 TCTGTAACAT CATTGGCAAC GCTACCTTTG CCATGTTTCA GAAACAACTC TGGCGCATCG
     4561 GGCTTCCCAT ACAATCGATA GATTGTCGCA CCTGATTGCC CGACATTATC GCGAGCCCAT
     4621 TTATACCCAT ATAAATCAGC ATCCATGTTG GAATTTAATC GCGGCCTGGA GCAAGACGTT
     4681 TCCCGTTGAA TATGGCTCAT AACACCCCTT GTATTACTGT TTATGTAAGC AGACAGTTTT
     4741 ATTGTTCATG ATGATATATT TTTATCTTGT GCAATGTAAC ATCAGAGATT TTGAGACACA
     4801 ACGTGGCTTT GTTGAATAAA TCGAACTTTT GCTGAGTTGA AGGATCAGTC ATGACCAAAA
     4861 TCCCTTAACG TGAGTTTTCG TTCCACTGAG CGTCAGACCC CGTAGAAAAG ATCAAAGGAT
     4921 CTTCTTGAGA TCCTTTTTTT CTGCGCGTAA TCTGCTGCTT GCAAACAAAA AAACCACCGC
     4981 TACCAGCGGT GGTTTGTTTG CCGGATCAAG AGCTACCAAC TCTTTTTCCG AAGGTAACTG
     5041 GCTTCAGCAG AGCGCAGATA CCAAATACTG TTCTTCTAGT GTAGCCGTAG TTAGGCCACC
     5101 ACTTCAAGAA CTCTGTAGCA CCGCCTACAT ACCTCGCTCT GCTAATCCTG TTACCAGTGG
     5161 CTGCTGCCAG TGGCGATAAG TCGTGTCTTA CCGGGTTGGA CTCAAGACGA TAGTTACCGG
     5221 ATAAGGCGCA GCGGTCGGGC TGAACGGGGG GTTCGTGCAC ACAGCCCAGC TTGGAGCGAA
     5281 CGACCTACAC CGAACTGAGA TACCTACAGC GTGAGCTATG AGAAAGCGCC ACGCTTCCCG
     5341 AAGGGAGAAA GGCGGACAGG TATCCGGTAA GCGGCAGGGT CGGAACAGGA GAGCGCACGA
     5401 GGGAGCTTCC AGGGGGAAAC GCCTGGTATC TTTATAGTCC TGTCGGGTTT CGCCACCTCT
     5461 GACTTGAGCG TCGATTTTTG TGATGCTCGT CAGGGGGGCG GAGCCTATGG AAAAACGCCA
     5521 GCAACGCGGC CTTTTTACGG TTCCTGGCCT TTTGCTGGCC TTTTGCTCAC ATGTTCTTTC
     5581 CTGCGTTATC CCCTGATTCT GTGGATAACC GT
//
