# Supplementary material for: A Multiplex MoClo Toolkit for Extensive and Flexible Engineering of Saccharomyces cerevisiae
Source: ACS Synth Biol. 2023 Nov 6;12(11):3393–405. doi: 10.1021/acssynbio.3c00423 (PMC10661031; doi:10.1021/acssynbio.3c00423)
Supplement: Supplementary file 2 — sb3c00423_si_002.zip [file sb3c00423_si_002.zip › MYT Plasmids/pMYT023.gb]

LOCUS       pMYT023                 2380 bp ds-DNA     circular     17-AUG-2023
DEFINITION  .
COMMENT     Description: mNeonGreen YTK Part Type: 4a Antibiotic Resistance:
            Chloramphenicol Copy Number: High Copy Addgene ID: 180676 Plate
            Position: B11
FEATURES             Location/Qualifiers
     misc_feature             16..720
                     /label="mNeonGreen"
                     /ApEinfo_revcolor="#b1ff67"
                     /ApEinfo_fwdcolor="#b1ff67"
     CDS             16..723
                     /label="mNeonGreen"
                     /translation="VSKGEEDNMASLPATHELHIFGSINGVDFDMVGQGTGNPNDGYEELNLKSTKGDLQFSPWILVPHIGYGFHQYLPYPDGMSPFQAAMVDGSGYQVHRTMQFEDGASLTVNYRYTYEGSHIKGEAQVKGTGFPADGPVMTNSLTAADWCRSKKTYPNDKTIISTFKWSYTTGNGKRYRSTARTTYTFAKPMAANYLKNQPMYVFRKTELKHSKTELNFKEWQKAFTDVMGMDELYK*"
     misc_feature      complement(743..851)
                     /label="CamR Terminator"
                     /ApEinfo_revcolor="#84b0dc"
                     /ApEinfo_fwdcolor="#84b0dc"
     misc_feature             complement(852..1511)
                     /label="CamR"
                     /ApEinfo_revcolor="#0000ff"
                     /ApEinfo_fwdcolor="#0000ff"
     misc_feature        complement(1512..1616)
                     /label="CamR Promoter"
                     /ApEinfo_revcolor="#84b0dc"
                     /ApEinfo_fwdcolor="#84b0dc"
     misc_feature      complement(1617..2380)
                     /label="ColE1"
                     /ApEinfo_revcolor="#7f7f7f"
                     /ApEinfo_fwdcolor="#7f7f7f"
ORIGIN
        1 AGTCGGTCTC AATCCGTGTC TAAAGGTGAA GAGGATAACA TGGCTTCTTT GCCAGCTACT
       61 CACGAATTGC ATATTTTCGG TTCCATCAAC GGTGTTGATT TCGATATGGT TGGTCAAGGT
      121 ACTGGTAATC CAAACGACGG TTACGAAGAG TTGAACCTGA AATCTACAAA AGGTGACTTG
      181 CAATTCTCCC CATGGATTTT GGTTCCACAT ATTGGTTACG GTTTCCACCA ATATTTGCCA
      241 TATCCAGATG GTATGTCTCC ATTTCAAGCT GCTATGGTTG ATGGTTCTGG TTACCAAGTT
      301 CATAGAACCA TGCAATTTGA AGATGGTGCT TCTTTGACCG TCAACTACAG ATATACTTAC
      361 GAAGGTTCCC ATATTAAGGG TGAAGCTCAA GTAAAAGGTA CAGGTTTTCC AGCTGATGGT
      421 CCAGTTATGA CTAATTCTTT GACTGCTGCT GATTGGTGCA GATCCAAAAA AACTTACCCA
      481 AACGATAAGA CCATCATCTC TACTTTCAAG TGGTCTTACA CTACTGGTAA CGGTAAGAGA
      541 TATAGAAGTA CTGCTAGAAC TACTTACACC TTCGCTAAAC CTATGGCTGC TAACTACTTG
      601 AAGAATCAAC CTATGTACGT GTTCAGAAAG ACCGAATTGA AACACTCCAA AACCGAGTTG
      661 AACTTCAAAG AATGGCAAAA GGCTTTCACC GATGTTATGG GTATGGATGA GTTGTACAAG
      721 TAACTCGAGT GGCTGAGACC AGACCAATAA AAAACGCCCG GCGGCAACCG AGCGTTCTGA
      781 ACAAATCCAG ATGGAGTTCT GAGGTCATTA CTGGATCTAT CAACAGGAGT CCAAGCGAGC
      841 TCGATATCAA ATTACGCCCC GCCCTGCCAC TCATCGCAGT ACTGTTGTAA TTCATTAAGC
      901 ATTCTGCCGA CATGGAAGCC ATCACAAACG GCATGATGAA CCTGAATCGC CAGCGGCATC
      961 AGCACCTTGT CGCCTTGCGT ATAATATTTG CCCATGGTGA AAACGGGGGC GAAGAAGTTG
     1021 TCCATATTGG CCACGTTTAA ATCAAAACTG GTGAAACTCA CCCAGGGATT GGCTGAAACG
     1081 AAAAACATAT TCTCAATAAA CCCTTTAGGG AAATAGGCCA GGTTTTCACC GTAACACGCC
     1141 ACATCTTGCG AATATATGTG TAGAAACTGC CGGAAATCGT CGTGGTATTC ACTCCAGAGC
     1201 GATGAAAACG TTTCAGTTTG CTCATGGAAA ACGGTGTAAC AAGGGTGAAC ACTATCCCAT
     1261 ATCACCAGCT CACCGTCTTT CATTGCCATA CGAAATTCCG GATGAGCATT CATCAGGCGG
     1321 GCAAGAATGT GAATAAAGGC CGGATAAAAC TTGTGCTTAT TTTTCTTTAC GGTCTTTAAA
     1381 AAGGCCGTAA TATCCAGCTG AACGGTCTGG TTATAGGTAC ATTGAGCAAC TGACTGAAAT
     1441 GCCTCAAAAT GTTCTTTACG ATGCCATTGG GATATATCAA CGGTGGTATA TCCAGTGATT
     1501 TTTTTCTCCA TTTTAGCTTC CTTAGCTCCT GAAAATCTCG ATAACTCAAA AAATACGCCC
     1561 GGTAGTGATC TTATTTCATT ATGGTGAAAG TTGGAACCTC TTACGTGCCC GATCAATCAT
     1621 GACCAAAATC CCTTAACGTG AGTTTTCGTT CCACTGAGCG TCAGACCCCG TAGAAAAGAT
     1681 CAAAGGATCT TCTTGAGATC CTTTTTTTCT GCGCGTAATC TGCTGCTTGC AAACAAAAAA
     1741 ACCACCGCTA CCAGCGGTGG TTTGTTTGCC GGATCAAGAG CTACCAACTC TTTTTCCGAA
     1801 GGTAACTGGC TTCAGCAGAG CGCAGATACC AAATACTGTT CTTCTAGTGT AGCCGTAGTT
     1861 AGGCCACCAC TTCAAGAACT CTGTAGCACC GCCTACATAC CTCGCTCTGC TAATCCTGTT
     1921 ACCAGTGGCT GCTGCCAGTG GCGATAAGTC GTGTCTTACC GGGTTGGACT CAAGACGATA
     1981 GTTACCGGAT AAGGCGCAGC GGTCGGGCTG AACGGGGGGT TCGTGCACAC AGCCCAGCTT
     2041 GGAGCGAACG ACCTACACCG AACTGAGATA CCTACAGCGT GAGCTATGAG AAAGCGCCAC
     2101 GCTTCCCGAA GGGAGAAAGG CGGACAGGTA TCCGGTAAGC GGCAGGGTCG GAACAGGAGA
     2161 GCGCACGAGG GAGCTTCCAG GGGGAAACGC CTGGTATCTT TATAGTCCTG TCGGGTTTCG
     2221 CCACCTCTGA CTTGAGCGTC GATTTTTGTG ATGCTCGTCA GGGGGGCGGA GCCTATGGAA
     2281 AAACGCCAGC AACGCGGCCT TTTTACGGTT CCTGGCCTTT TGCTGGCCTT TTGCTCACAT
     2341 GTTCTTTCCT GCGTTATCCC CTGATTCTGT GGATAACCGT
//
