# Supplementary material for: A Multiplex MoClo Toolkit for Extensive and Flexible Engineering of Saccharomyces cerevisiae
Source: ACS Synth Biol. 2023 Nov 6;12(11):3393–405. doi: 10.1021/acssynbio.3c00423 (PMC10661031; doi:10.1021/acssynbio.3c00423)
Supplement: Supplementary file 2 — sb3c00423_si_002.zip [file sb3c00423_si_002.zip › MYT Plasmids/pMYT033.gb]

LOCUS       pMYT033                 3283 bp ds-DNA     circular     17-AUG-2023
DEFINITION  .
COMMENT     Description: MET17 YTK Part Type: N/A Antibiotic Resistance:
            Chloramphenicol Copy Number: High Copy Addgene ID: 180686 Plate
            Position: C9
FEATURES             Location/Qualifiers
     misc_feature    13..247
                     /label="ScMET17 Promoter"
                     /ApEinfo_revcolor="#ff9ccd"
                     /ApEinfo_fwdcolor="#ff9ccd"
     misc_feature             248..1582
                     /label="MET17"
                     /ApEinfo_revcolor="#ff9ccd"
                     /ApEinfo_fwdcolor="#ff9ccd"
     misc_feature      1583..1633
                     /label="ScMET17 Terminator"
                     /ApEinfo_revcolor="#ff9ccd"
                     /ApEinfo_fwdcolor="#ff9ccd"
     misc_feature      complement(1646..1754)
                     /label="CamR Terminator"
                     /ApEinfo_revcolor="#84b0dc"
                     /ApEinfo_fwdcolor="#84b0dc"
     misc_feature             complement(1755..2414)
                     /label="CamR"
                     /ApEinfo_revcolor="#0000ff"
                     /ApEinfo_fwdcolor="#0000ff"
     misc_feature        complement(2415..2519)
                     /label="CamR Promoter"
                     /ApEinfo_revcolor="#84b0dc"
                     /ApEinfo_fwdcolor="#84b0dc"
     misc_feature      complement(2520..3283)
                     /label="ColE1"
                     /ApEinfo_revcolor="#7f7f7f"
                     /ApEinfo_fwdcolor="#7f7f7f"
ORIGIN
        1 GAAGACATTA CACGCCATCC TCATGAAAAC TGTGTAACAT AATAACCGAA GTGTCGAAAA
       61 GGTGGCACCT TGTCCAATTG AACACGCTCG ATGAAAAAAA TAAGATATAT ATAAGGTTAA
      121 GTAAAGCGTC TGTTAGAAAG GAAGTTTTTC CTTTTTCTTG CTCTCTTGTC TTTTCATCTA
      181 CTATTTCCTT CGTGTAATAC AGGGTCGTCA GATACATAGA TACAATTCTA TTACCCCCAT
      241 CCATACAATG CCATCTCATT TCGATACTGT TCAACTACAC GCCGGCCAAG AGAACCCTGG
      301 TGACAATGCT CACAGATCCA GAGCTGTACC AATTTACGCC ACCACTTCTT ATGTTTTCGA
      361 AAACTCTAAG CATGGTTCGC AATTGTTTGG TCTTGAAGTT CCAGGTTACG TCTATTCCCG
      421 TTTCCAAAAC CCAACCAGTA ATGTTTTGGA AGAAAGAATT GCTGCTTTAG AAGGTGGTGC
      481 TGCTGCTTTG GCTGTTTCCT CCGGTCAAGC CGCTCAAACC CTTGCCATCC AAGGTTTGGC
      541 ACACACTGGT GACAACATCG TTTCCACTTC TTACTTATAC GGTGGTACTT ATAACCAGTT
      601 CAAAATCTCG TTCAAAAGAT TTGGTATCGA GGCTAGATTT GTTGAAGGTG ACAATCCAGA
      661 AGAATTTGAA AAGGTCTTTG ATGAAAGAAC CAAGGCTGTT TATTTGGAAA CCATTGGTAA
      721 TCCAAAGTAC AATGTTCCGG ATTTTGAAAA AATTGTTGCA ATTGCTCACA AACACGGTAT
      781 TCCAGTTGTC GTTGACAACA CATTTGGTGC CGGTGGTTAC TTCTGTCAGC CAATTAAATA
      841 CGGTGCTGAT ATTGTAACAC ATTCTGCTAC CAAATGGATT GGTGGTCATG GTACTACTAT
      901 CGGTGGTATT ATTGTTGACT CTGGTAAGTT CCCATGGAAG GACTACCCAG AAAAGTTCCC
      961 TCAATTCTCT CAACCTGCCG AAGGATATCA CGGTACTATC TACAATGAAG CCTACGGTAA
     1021 CTTGGCATAC ATCGTTCATG TTAGAACTGA ACTATTAAGA GATTTGGGTC CATTGATGAA
     1081 CCCATTTGCC TCTTTCTTGC TACTACAAGG TGTTGAAACA TTATCTTTGA GAGCTGAAAG
     1141 ACACGGTGAA AATGCATTGA AGTTAGCCAA ATGGTTAGAA CAATCCCCAT ACGTATCTTG
     1201 GGTTTCATAC CCTGGTTTAG CATCTCATTC TCATCATGAA AATGCTAAGA AGTATCTATC
     1261 TAACGGTTTC GGTGGTGTCT TATCTTTCGG TGTAAAAGAC TTACCAAATG CCGACAAGGA
     1321 AACTGACCCA TTCAAACTTT CTGGTGCTCA AGTTGTTGAC AATTTAAAGC TTGCCTCTAA
     1381 CTTGGCCAAT GTTGGTGATG CCAAGACCTT AGTCATTGCT CCATACTTCA CTACCCACAA
     1441 ACAATTAAAT GACAAAGAAA AGTTGGCATC TGGTGTTACC AAGGACTTAA TTCGTGTCTC
     1501 TGTTGGTATC GAATTTATTG ATGACATTAT TGCAGACTTC CAGCAATCTT TTGAAACTGT
     1561 TTTCGCTGGC CAAAAACCAT GAGTGTGCGT AATGAGTTGT AAAATTATGT ATAAACCTAC
     1621 TTTCTCTCAC AAGGAGTATG TCTTCACCAA TAAAAAACGC CCGGCGGCAA CCGAGCGTTC
     1681 TGAACAAATC CAGATGGAGT TCTGAGGTCA TTACTGGATC TATCAACAGG AGTCCAAGCG
     1741 AGCTCGATAT CAAATTACGC CCCGCCCTGC CACTCATCGC AGTACTGTTG TAATTCATTA
     1801 AGCATTCTGC CGACATGGAA GCCATCACAA ACGGCATGAT GAACCTGAAT CGCCAGCGGC
     1861 ATCAGCACCT TGTCGCCTTG CGTATAATAT TTGCCCATGG TGAAAACGGG GGCGAAGAAG
     1921 TTGTCCATAT TGGCCACGTT TAAATCAAAA CTGGTGAAAC TCACCCAGGG ATTGGCTGAA
     1981 ACGAAAAACA TATTCTCAAT AAACCCTTTA GGGAAATAGG CCAGGTTTTC ACCGTAACAC
     2041 GCCACATCTT GCGAATATAT GTGTAGAAAC TGCCGGAAAT CGTCGTGGTA TTCACTCCAG
     2101 AGCGATGAAA ACGTTTCAGT TTGCTCATGG AAAACGGTGT AACAAGGGTG AACACTATCC
     2161 CATATCACCA GCTCACCGTC TTTCATTGCC ATACGAAATT CCGGATGAGC ATTCATCAGG
     2221 CGGGCAAGAA TGTGAATAAA GGCCGGATAA AACTTGTGCT TATTTTTCTT TACGGTCTTT
     2281 AAAAAGGCCG TAATATCCAG CTGAACGGTC TGGTTATAGG TACATTGAGC AACTGACTGA
     2341 AATGCCTCAA AATGTTCTTT ACGATGCCAT TGGGATATAT CAACGGTGGT ATATCCAGTG
     2401 ATTTTTTTCT CCATTTTAGC TTCCTTAGCT CCTGAAAATC TCGATAACTC AAAAAATACG
     2461 CCCGGTAGTG ATCTTATTTC ATTATGGTGA AAGTTGGAAC CTCTTACGTG CCCGATCAAT
     2521 CATGACCAAA ATCCCTTAAC GTGAGTTTTC GTTCCACTGA GCGTCAGACC CCGTAGAAAA
     2581 GATCAAAGGA TCTTCTTGAG ATCCTTTTTT TCTGCGCGTA ATCTGCTGCT TGCAAACAAA
     2641 AAAACCACCG CTACCAGCGG TGGTTTGTTT GCCGGATCAA GAGCTACCAA CTCTTTTTCC
     2701 GAAGGTAACT GGCTTCAGCA GAGCGCAGAT ACCAAATACT GTTCTTCTAG TGTAGCCGTA
     2761 GTTAGGCCAC CACTTCAAGA ACTCTGTAGC ACCGCCTACA TACCTCGCTC TGCTAATCCT
     2821 GTTACCAGTG GCTGCTGCCA GTGGCGATAA GTCGTGTCTT ACCGGGTTGG ACTCAAGACG
     2881 ATAGTTACCG GATAAGGCGC AGCGGTCGGG CTGAACGGGG GGTTCGTGCA CACAGCCCAG
     2941 CTTGGAGCGA ACGACCTACA CCGAACTGAG ATACCTACAG CGTGAGCTAT GAGAAAGCGC
     3001 CACGCTTCCC GAAGGGAGAA AGGCGGACAG GTATCCGGTA AGCGGCAGGG TCGGAACAGG
     3061 AGAGCGCACG AGGGAGCTTC CAGGGGGAAA CGCCTGGTAT CTTTATAGTC CTGTCGGGTT
     3121 TCGCCACCTC TGACTTGAGC GTCGATTTTT GTGATGCTCG TCAGGGGGGC GGAGCCTATG
     3181 GAAAAACGCC AGCAACGCGG CCTTTTTACG GTTCCTGGCC TTTTGCTGGC CTTTTGCTCA
     3241 CATGTTCTTT CCTGCGTTAT CCCCTGATTC TGTGGATAAC CGT
//
