# Supplementary material for: A Multiplex MoClo Toolkit for Extensive and Flexible Engineering of Saccharomyces cerevisiae
Source: ACS Synth Biol. 2023 Nov 6;12(11):3393–405. doi: 10.1021/acssynbio.3c00423 (PMC10661031; doi:10.1021/acssynbio.3c00423)
Supplement: Supplementary file 2 — sb3c00423_si_002.zip [file sb3c00423_si_002.zip › MYT Plasmids/pMYT091.gb]

LOCUS       pMYT091                 2913 bp ds-DNA     circular     17-AUG-2023
DEFINITION  .
COMMENT     Description: Int.7 Spacer YTK Part Type: N/A Antibiotic Resistance:
            Kanamycin Copy Number: High Copy Addgene ID: 180744 Plate Position:
            H7
FEATURES             Location/Qualifiers
     misc_feature    9..513
                     /label="Int.7 5' HA"
                     /ApEinfo_revcolor="#84b0dc"
                     /ApEinfo_fwdcolor="#84b0dc"
     misc_feature    514..533
                     /label="Int.7 5' Barcode"
                     /ApEinfo_revcolor="#75c6a9"
                     /ApEinfo_fwdcolor="#75c6a9"
     misc_feature    550..572
                     /label="Int.7 Spacer"
                     /ApEinfo_revcolor="#c6c9d1"
                     /ApEinfo_fwdcolor="#c6c9d1"
     misc_feature    621..640
                     /label="Int.7 3' Barcode"
                     /ApEinfo_revcolor="#75c6a9"
                     /ApEinfo_fwdcolor="#75c6a9"
     misc_feature    complement(641..1150)
                     /label="Int.7 3' HA"
                     /ApEinfo_revcolor="#84b0dc"
                     /ApEinfo_fwdcolor="#84b0dc"
     misc_feature      complement(1159..1185)
                     /label="KanR Terminator"
                     /ApEinfo_revcolor="#b1ff67"
                     /ApEinfo_fwdcolor="#b1ff67"
     misc_feature             complement(1186..2001)
                     /label="KanR"
                     /ApEinfo_revcolor="#008000"
                     /ApEinfo_fwdcolor="#008000"
     misc_feature        complement(2002..2149)
                     /label="KanR Promoter"
                     /ApEinfo_revcolor="#b1ff67"
                     /ApEinfo_fwdcolor="#b1ff67"
     misc_feature      complement(2150..2913)
                     /label="ColE1"
                     /ApEinfo_revcolor="#7f7f7f"
                     /ApEinfo_fwdcolor="#7f7f7f"
ORIGIN
        1 GCGGCCGCAA CGGTCAAGTT TTTACTATCC ACATGAGGAG CCGTAATATT CTAAAGGCAA
       61 AAGCATGTGT GCTTGTAAAA AAAAATCAAA AAAAGTTACT GCTCCAAGCC AGCAAGCTTT
      121 CTCTTTTGCG AAATCTTTAA CACGGTTAAA ATCAAAGACA ATTACTTCAT TGACAAGGTC
      181 AATGCTAATA TTTACGGTCC CCGCACGAAA GACTCTGAAA AATGTTAAAA TTTATAGTGG
      241 CTAATGCTAA TTCAAGAATA GTCTCGGGTT GTTTGATCAC ATTATTTTAA TTTTTATTGA
      301 GCACTGAATA GGACCCGTAT GTTCCAATCA GTCTATTTCT TGCAACTTAA TCTGGTTTGT
      361 TTTTAGGGGA GTGGCATTTT TTTTAGGGTT ATTCAAATAT TCAATTCTGT AATTTGCTTA
      421 CGACAAAAAG AAAAGGAGAG ATGAAAAAAG GGCGACGGGT ATAATCTATT CAGCCGCCAA
      481 TGTCCCGACG TATGCCAAAA TGTGGTGCCG CGGGCCTTAA AACATACCGT GCCGAATTCG
      541 TCATCTAGAC ACCGTAAAGT CCTCCGCCGC GGACTAGTTG ACCTGCAGGC ATTACAATGT
      601 CTTCGCTAGA AGACATGAGT CGGGTAAGAG GTGGAGGATT TAACAGTAGC ATCACACAGA
      661 GCATGAGAAA AGCAAGAAAA GTGGAAGTCT GTATGTCACA TTTTTATTGA AAATGCTATT
      721 TGCTATAAGG TTCGCTATTC AACTGATTGA ACCGAGATAG ACAAAATGTT AAACTTTTCA
      781 TAGAGGCGTT ATTGTGATAG GGTTTACGCT GAGAATGGTT GAAACATACT TGCTAATAAA
      841 CCACGTCACG TCAAAATATC AGTTTTTCTT TTTTAGTTAT TCCCTTCTCA CTTTTGACTT
      901 GAGATGAGAT CGTTACACTT TTATTGAATA CGAACGGATC ACGATACATC CACATATACG
      961 AATGTTCGGC CAGACAGGGC ATCAGAGTAT ATACCCTTTT TCCTAAAATG GAAGGGCCCT
     1021 AGATCGTTGG CATCAGCGGT TACCTAACCG AAGTGGATCA AATCAGCGCC TATTTTTCCG
     1081 TTTAGAACGA TTAGATGCCG TCAATATGTA TGTGCTTACT GTATCATCCA CGTAGTAAAG
     1141 CTGGGGCGTA GCGGCCGCGT GTTACAACCA ATTAACCAAT TCTGATTAGA AAAACTCATC
     1201 GAGCATCAAA TGAAACTGCA ATTTATTCAT ATCAGGATTA TCAATACCAT ATTTTTGAAA
     1261 AAGCCGTTTC TGTAATGAAG GAGAAAACTC ACCGAGGCAG TTCCATAGGA TGGCAAGATC
     1321 CTGGTATCGG TCTGCGATTC CGACTCGTCC AACATCAATA CAACCTATTA ATTTCCCCTC
     1381 GTCAAAAATA AGGTTATCAA GTGAGAAATC ACCATGAGTG ACGACTGAAT CCGGTGAGAA
     1441 TGGCAAAAGC TTATGCATTT CTTTCCAGAC TTGTTCAACA GGCCAGCCAT TACGCTCGTC
     1501 ATCAAAATCA CTCGCATCAA CCAAACCGTT ATTCATTCGT GATTGCGCCT GAGCGAGGCG
     1561 AAATACGCGA TCGCTGTTAA AAGGACAATT ACAAACAGGA ATCGAATGCA ACCGGCGCAG
     1621 GAACACTGCC AGCGCATCAA CAATATTTTC ACCTGAATCA GGATATTCTT CTAATACCTG
     1681 GAATGCTGTT TTCCCGGGGA TCGCAGTGGT GAGTAACCAT GCATCATCAG GAGTACGGAT
     1741 AAAATGCTTG ATGGTCGGAA GAGGCATAAA TTCCGTCAGC CAGTTTAGTC TGACCATCTC
     1801 ATCTGTAACA TCATTGGCAA CGCTACCTTT GCCATGTTTC AGAAACAACT CTGGCGCATC
     1861 GGGCTTCCCA TACAATCGAT AGATTGTCGC ACCTGATTGC CCGACATTAT CGCGAGCCCA
     1921 TTTATACCCA TATAAATCAG CATCCATGTT GGAATTTAAT CGCGGCCTGG AGCAAGACGT
     1981 TTCCCGTTGA ATATGGCTCA TAACACCCCT TGTATTACTG TTTATGTAAG CAGACAGTTT
     2041 TATTGTTCAT GATGATATAT TTTTATCTTG TGCAATGTAA CATCAGAGAT TTTGAGACAC
     2101 AACGTGGCTT TGTTGAATAA ATCGAACTTT TGCTGAGTTG AAGGATCAGT CATGACCAAA
     2161 ATCCCTTAAC GTGAGTTTTC GTTCCACTGA GCGTCAGACC CCGTAGAAAA GATCAAAGGA
     2221 TCTTCTTGAG ATCCTTTTTT TCTGCGCGTA ATCTGCTGCT TGCAAACAAA AAAACCACCG
     2281 CTACCAGCGG TGGTTTGTTT GCCGGATCAA GAGCTACCAA CTCTTTTTCC GAAGGTAACT
     2341 GGCTTCAGCA GAGCGCAGAT ACCAAATACT GTTCTTCTAG TGTAGCCGTA GTTAGGCCAC
     2401 CACTTCAAGA ACTCTGTAGC ACCGCCTACA TACCTCGCTC TGCTAATCCT GTTACCAGTG
     2461 GCTGCTGCCA GTGGCGATAA GTCGTGTCTT ACCGGGTTGG ACTCAAGACG ATAGTTACCG
     2521 GATAAGGCGC AGCGGTCGGG CTGAACGGGG GGTTCGTGCA CACAGCCCAG CTTGGAGCGA
     2581 ACGACCTACA CCGAACTGAG ATACCTACAG CGTGAGCTAT GAGAAAGCGC CACGCTTCCC
     2641 GAAGGGAGAA AGGCGGACAG GTATCCGGTA AGCGGCAGGG TCGGAACAGG AGAGCGCACG
     2701 AGGGAGCTTC CAGGGGGAAA CGCCTGGTAT CTTTATAGTC CTGTCGGGTT TCGCCACCTC
     2761 TGACTTGAGC GTCGATTTTT GTGATGCTCG TCAGGGGGGC GGAGCCTATG GAAAAACGCC
     2821 AGCAACGCGG CCTTTTTACG GTTCCTGGCC TTTTGCTGGC CTTTTGCTCA CATGTTCTTT
     2881 CCTGCGTTAT CCCCTGATTC TGTGGATAAC CGT
//
