# Supplementary material for: A Multiplex MoClo Toolkit for Extensive and Flexible Engineering of Saccharomyces cerevisiae
Source: ACS Synth Biol. 2023 Nov 6;12(11):3393–405. doi: 10.1021/acssynbio.3c00423 (PMC10661031; doi:10.1021/acssynbio.3c00423)
Supplement: Supplementary file 2 — sb3c00423_si_002.zip [file sb3c00423_si_002.zip › MYT Plasmids/pMYT056.gb]

LOCUS       pMYT056                 3292 bp ds-DNA     circular     17-AUG-2023
DEFINITION  .
COMMENT     Description: 9/E Assembly Cassette YTK Part Type: N/A Antibiotic
            Resistance: Ampicillin Copy Number: High Copy Addgene ID: 180709
            Plate Position: E8
FEATURES             Location/Qualifiers
     misc_feature    9..151
                     /label="Con9"
                     /ApEinfo_revcolor="#ffef86"
                     /ApEinfo_fwdcolor="#ffef86"
     misc_feature    complement(154..173)
                     /label="Con9 RP"
                     /ApEinfo_revcolor="#ffef86"
                     /ApEinfo_fwdcolor="#ffef86"
     misc_feature        216..345
                     /label="BBa_J72163 GlpT Promoter"
                     /ApEinfo_revcolor="#b1ff67"
                     /ApEinfo_fwdcolor="#b1ff67"
     misc_feature             346..381
                     /label="sfGFP Ribosome Binding Site"
                     /ApEinfo_revcolor="#b1ff67"
                     /ApEinfo_fwdcolor="#b1ff67"
     misc_feature             382..1098
                     /label="sfGFP"
                     /ApEinfo_revcolor="#b1ff67"
                     /ApEinfo_fwdcolor="#b1ff67"
     misc_feature      1099..1227
                     /label="BBa_B0015 Terminator"
                     /ApEinfo_revcolor="#b1ff67"
                     /ApEinfo_fwdcolor="#b1ff67"
     misc_feature    1270..1289
                     /label="ConE FP"
                     /ApEinfo_revcolor="#ffef86"
                     /ApEinfo_fwdcolor="#ffef86"
     misc_feature    1292..1434
                     /label="ConE"
                     /ApEinfo_revcolor="#ffef86"
                     /ApEinfo_fwdcolor="#ffef86"
     misc_feature      complement(1443..1539)
                     /label="AmpR Terminator"
                     /ApEinfo_revcolor="#f58a5e"
                     /ApEinfo_fwdcolor="#f58a5e"
     misc_feature             complement(1540..2397)
                     /label="AmpR"
                     /ApEinfo_revcolor="#9f4240"
                     /ApEinfo_fwdcolor="#9f4240"
     misc_feature        complement(2398..2528)
                     /label="AmpR Promoter"
                     /ApEinfo_revcolor="#f58a5e"
                     /ApEinfo_fwdcolor="#f58a5e"
     misc_feature      complement(2529..3292)
                     /label="ColE1"
                     /ApEinfo_revcolor="#7f7f7f"
                     /ApEinfo_fwdcolor="#7f7f7f"
ORIGIN
        1 GCGGCCGCAG CACACGCTGT CCGCAGGTTG GAGCAATAGA CTGATAATCT GGGATAGTAA
       61 GGGAGGCTGA CTTTTCGGGT AAACTTCTGT TCGTAACTGT ATTCGCCGTT CTCGTGGATT
      121 GTAGGAGTAG AGGACTGCTC GGTGATTCCG CGCACACTTT CTTCCTGCCC AGTGAATTCA
      181 CACTCTAGAG TTGCGTCTCA AGGGAACGTG AGACCGAAAG TGAAACGTGA TTTCATGCGT
      241 CATTTTGAAC ATTTTGTAAA TCTTATTTAA TAATGTGTGC GGCAATTCAC ATTTAATTTA
      301 TGAATGTTTT CTTAACATCG CGGCAACTCA AGAAACGGCA GGTTCGGATC TTAGCTACTA
      361 GAGAAAGAGG AGAAATACTA GATGCGTAAA GGCGAAGAAC TGTTCACTGG TGTCGTCCCT
      421 ATTCTGGTGG AACTGGATGG TGATGTCAAC GGTCATAAGT TTTCCGTGCG TGGCGAGGGT
      481 GAAGGTGACG CAACTAATGG TAAACTGACG CTGAAGTTCA TCTGTACTAC TGGTAAACTG
      541 CCGGTTCCTT GGCCGACTCT GGTAACGACG CTGACTTATG GTGTTCAGTG CTTTGCTCGT
      601 TATCCGGACC ATATGAAGCA GCATGACTTC TTCAAGTCCG CCATGCCGGA AGGCTATGTG
      661 CAGGAACGCA CGATTTCCTT TAAGGATGAC GGCACGTACA AAACGCGTGC GGAAGTGAAA
      721 TTTGAAGGCG ATACCCTGGT AAACCGCATT GAGCTGAAAG GCATTGACTT TAAAGAGGAC
      781 GGCAATATCC TGGGCCATAA GCTGGAATAC AATTTTAACA GCCACAATGT TTACATCACC
      841 GCCGATAAAC AAAAAAATGG CATTAAAGCG AATTTTAAAA TTCGCCACAA CGTGGAGGAT
      901 GGCAGCGTGC AGCTGGCTGA TCACTACCAG CAAAACACTC CAATCGGTGA TGGTCCTGTT
      961 CTGCTGCCAG ACAATCACTA TCTGAGCACG CAAAGCGTTC TGTCTAAAGA TCCGAACGAG
     1021 AAACGCGATC ATATGGTTCT GCTGGAGTTC GTAACCGCAG CGGGCATCAC GCATGGTATG
     1081 GATGAACTGT ACAAATGACC AGGCATCAAA TAAAACGAAA GGCTCAGTCG AAAGACTGGG
     1141 CCTTTCGTTT TATCTGTTGT TTGTCGGTGA ACGCTCTCTA CTAGAGTCAC ACTGGCTCAC
     1201 CTTCGGGTGG GCCTTTCTGC GTTTATAGGT CTCAGCTGAG CATGAGACGT GTGACTAGTC
     1261 TCTCTGCAGG GACCAGCATA TTCATGTCAG CGAAATCTGC TCGTCAGTGG TGCTCACACT
     1321 GACGAATCAT GTACAGATCA TACCGATGAC TGCCTGGCGA CTCACAACTA AGCAAGACAG
     1381 CCGGAACCAG CGCCGGCGAA CACCACTGCA TATATGGCAT ATCACAACAG TCCAGCGGCC
     1441 GCGATTATCA AAAAGGATCT TCACCTAGAT CCTTTTAAAT TAAAAATGAA GTTTTAAATC
     1501 AATCTAAAGT ATATATGAGT AAACTTGGTC TGACAGTTAC CAATGCTTAA TCAGTGAGGC
     1561 ACCTATCTCA GCGATCTGTC TATTTCGTTC ATCCATAGTT GCCTGACTCC CCGTCGTGTA
     1621 GATAACTACG ATACGGGAGG GCTTACCATC TGGCCCCAGT GCTGCAATGA TACCGCGGGA
     1681 CCCACGCTCA CCGGCTCCAG ATTTATCAGC AATAAACCAG CCAGCCGGAA GGGCCGAGCG
     1741 CAGAAGTGGT CCTGCAACTT TATCCGCCTC CATCCAGTCT ATTAATTGTT GCCGGGAAGC
     1801 TAGAGTAAGT AGTTCGCCAG TTAATAGTTT GCGCAACGTT GTTGCCATTG CTACAGGCAT
     1861 CGTGGTGTCA CGCTCGTCGT TTGGTATGGC TTCATTCAGC TCCGGTTCCC AACGATCAAG
     1921 GCGAGTTACA TGATCCCCCA TGTTGTGCAA AAAAGCGGTT AGCTCCTTCG GTCCTCCGAT
     1981 CGTTGTCAGA AGTAAGTTGG CCGCAGTGTT ATCACTCATG GTTATGGCAG CACTGCATAA
     2041 TTCTCTTACT GTCATGCCAT CCGTAAGATG CTTTTCTGTG ACTGGTGAGT ACTCAACCAA
     2101 GTCATTCTGA GAATAGTGTA TGCGGCGACC GAGTTGCTCT TGCCCGGCGT CAATACGGGA
     2161 TAATACCGCG CCACATAGCA GAACTTTAAA AGTGCTCATC ATTGGAAAAC GTTCTTCGGG
     2221 GCGAAAACTC TCAAGGATCT TACCGCTGTT GAGATCCAGT TCGATGTAAC CCACTCGTGC
     2281 ACCCAACTGA TCTTCAGCAT CTTTTACTTT CACCAGCGTT TCTGGGTGAG CAAAAACAGG
     2341 AAGGCAAAAT GCCGCAAAAA AGGGAATAAG GGCGACACGG AAATGTTGAA TACTCATACT
     2401 CTTCCTTTTT CAATATTATT GAAGCATTTA TCAGGGTTAT TGTCTCATGA GCGGATACAT
     2461 ATTTGAATGT ATTTAGAAAA ATAAACAAAT AGGGGTTCCG CGCACATTTC CCCGAAAAGT
     2521 GCCACCTGTC ATGACCAAAA TCCCTTAACG TGAGTTTTCG TTCCACTGAG CGTCAGACCC
     2581 CGTAGAAAAG ATCAAAGGAT CTTCTTGAGA TCCTTTTTTT CTGCGCGTAA TCTGCTGCTT
     2641 GCAAACAAAA AAACCACCGC TACCAGCGGT GGTTTGTTTG CCGGATCAAG AGCTACCAAC
     2701 TCTTTTTCCG AAGGTAACTG GCTTCAGCAG AGCGCAGATA CCAAATACTG TTCTTCTAGT
     2761 GTAGCCGTAG TTAGGCCACC ACTTCAAGAA CTCTGTAGCA CCGCCTACAT ACCTCGCTCT
     2821 GCTAATCCTG TTACCAGTGG CTGCTGCCAG TGGCGATAAG TCGTGTCTTA CCGGGTTGGA
     2881 CTCAAGACGA TAGTTACCGG ATAAGGCGCA GCGGTCGGGC TGAACGGGGG GTTCGTGCAC
     2941 ACAGCCCAGC TTGGAGCGAA CGACCTACAC CGAACTGAGA TACCTACAGC GTGAGCTATG
     3001 AGAAAGCGCC ACGCTTCCCG AAGGGAGAAA GGCGGACAGG TATCCGGTAA GCGGCAGGGT
     3061 CGGAACAGGA GAGCGCACGA GGGAGCTTCC AGGGGGAAAC GCCTGGTATC TTTATAGTCC
     3121 TGTCGGGTTT CGCCACCTCT GACTTGAGCG TCGATTTTTG TGATGCTCGT CAGGGGGGCG
     3181 GAGCCTATGG AAAAACGCCA GCAACGCGGC CTTTTTACGG TTCCTGGCCT TTTGCTGGCC
     3241 TTTTGCTCAC ATGTTCTTTC CTGCGTTATC CCCTGATTCT GTGGATAACC GT
//
