# Supplementary material for: A Multiplex MoClo Toolkit for Extensive and Flexible Engineering of Saccharomyces cerevisiae
Source: ACS Synth Biol. 2023 Nov 6;12(11):3393–405. doi: 10.1021/acssynbio.3c00423 (PMC10661031; doi:10.1021/acssynbio.3c00423)
Supplement: Supplementary file 2 — sb3c00423_si_002.zip [file sb3c00423_si_002.zip › MYT Plasmids/pMYT007.gb]

LOCUS       pMYT007                 2212 bp ds-DNA     circular     17-AUG-2023
DEFINITION  .
COMMENT     Description: pLacFBA1 YTK Part Type: 2 Antibiotic Resistance:
            Chloramphenicol Copy Number: High Copy Addgene ID: 180660 Plate
            Position: A7
FEATURES             Location/Qualifiers
     misc_feature    16..443
                     /label="ScFBA1 UAS"
                     /ApEinfo_revcolor="#84b0dc"
                     /ApEinfo_fwdcolor="#84b0dc"
     misc_feature    444..451
                     /label="TATA box"
                     /ApEinfo_revcolor="#84b0dc"
                     /ApEinfo_fwdcolor="#84b0dc"
     misc_feature    454..472
                     /label="LacO"
                     /ApEinfo_revcolor="#ff9ccd"
                     /ApEinfo_fwdcolor="#ff9ccd"
     misc_feature    475..504
                     /label="Core1"
                     /ApEinfo_revcolor="#ffef86"
                     /ApEinfo_fwdcolor="#ffef86"
     misc_feature    507..525
                     /label="LacO"
                     /ApEinfo_revcolor="#ff9ccd"
                     /ApEinfo_fwdcolor="#ff9ccd"
     misc_feature    528..549
                     /label="TSS"
                     /ApEinfo_revcolor="#85dae9"
                     /ApEinfo_fwdcolor="#85dae9"
     misc_feature      complement(575..683)
                     /label="CamR Terminator"
                     /ApEinfo_revcolor="#84b0dc"
                     /ApEinfo_fwdcolor="#84b0dc"
     misc_feature             complement(684..1343)
                     /label="CamR"
                     /ApEinfo_revcolor="#0000ff"
                     /ApEinfo_fwdcolor="#0000ff"
     misc_feature        complement(1344..1448)
                     /label="CamR Promoter"
                     /ApEinfo_revcolor="#84b0dc"
                     /ApEinfo_fwdcolor="#84b0dc"
     misc_feature      complement(1449..2212)
                     /label="ColE1"
                     /ApEinfo_revcolor="#7f7f7f"
                     /ApEinfo_fwdcolor="#7f7f7f"
ORIGIN
        1 AGTCGGTCTC AAACGATGAC AGCAGGATTA TCGTAATACG TAATAGTTGA AAATCTCAAA
       61 AATGTGTGGG TCATTACGTA AATAATGATA GGAATGGGAT TCTTCTATTT TTCCTTTTTC
      121 CATTCTAGCA GCCGTCGGGA AAACGTGGCA TCCTCTCTTT CGGGCTCAAT TGGAGTCACG
      181 CTGCCGTGAG CATCCTCTCT TTCCATATCT AACAACTGAG CACGTAACCA ATGGAAAAGC
      241 ATGAGCTTAG CGTTGCTCCA AAAAAGTATT GGATGGTTAA TACCATTTGT CTGTTCTCTT
      301 CTGACTTTGA CTCCTCAAAA AAAAAAAATC TACAATCAAC AGATCGCTTC AATTACGCCC
      361 TCACAAAAAC TTTTTTCCTT CTTCTTCGCC CACGTTAAAT TTTATCCCTC ATGTTGTCTA
      421 ACGGATTTCT GCACTTGATT TATTATAAAA GACAATTGTG AGCGGATAAC AAAAAGCACT
      481 GTTGGGGGTG AGTGGAGGCG CCGGGTAATT GTGAGCGGAT AACAACATAA ACACACATAA
      541 ACAAACAAAA TAAAAAAGAT CTATGTGAGA CCAGACCAAT AAAAAACGCC CGGCGGCAAC
      601 CGAGCGTTCT GAACAAATCC AGATGGAGTT CTGAGGTCAT TACTGGATCT ATCAACAGGA
      661 GTCCAAGCGA GCTCGATATC AAATTACGCC CCGCCCTGCC ACTCATCGCA GTACTGTTGT
      721 AATTCATTAA GCATTCTGCC GACATGGAAG CCATCACAAA CGGCATGATG AACCTGAATC
      781 GCCAGCGGCA TCAGCACCTT GTCGCCTTGC GTATAATATT TGCCCATGGT GAAAACGGGG
      841 GCGAAGAAGT TGTCCATATT GGCCACGTTT AAATCAAAAC TGGTGAAACT CACCCAGGGA
      901 TTGGCTGAAA CGAAAAACAT ATTCTCAATA AACCCTTTAG GGAAATAGGC CAGGTTTTCA
      961 CCGTAACACG CCACATCTTG CGAATATATG TGTAGAAACT GCCGGAAATC GTCGTGGTAT
     1021 TCACTCCAGA GCGATGAAAA CGTTTCAGTT TGCTCATGGA AAACGGTGTA ACAAGGGTGA
     1081 ACACTATCCC ATATCACCAG CTCACCGTCT TTCATTGCCA TACGAAATTC CGGATGAGCA
     1141 TTCATCAGGC GGGCAAGAAT GTGAATAAAG GCCGGATAAA ACTTGTGCTT ATTTTTCTTT
     1201 ACGGTCTTTA AAAAGGCCGT AATATCCAGC TGAACGGTCT GGTTATAGGT ACATTGAGCA
     1261 ACTGACTGAA ATGCCTCAAA ATGTTCTTTA CGATGCCATT GGGATATATC AACGGTGGTA
     1321 TATCCAGTGA TTTTTTTCTC CATTTTAGCT TCCTTAGCTC CTGAAAATCT CGATAACTCA
     1381 AAAAATACGC CCGGTAGTGA TCTTATTTCA TTATGGTGAA AGTTGGAACC TCTTACGTGC
     1441 CCGATCAATC ATGACCAAAA TCCCTTAACG TGAGTTTTCG TTCCACTGAG CGTCAGACCC
     1501 CGTAGAAAAG ATCAAAGGAT CTTCTTGAGA TCCTTTTTTT CTGCGCGTAA TCTGCTGCTT
     1561 GCAAACAAAA AAACCACCGC TACCAGCGGT GGTTTGTTTG CCGGATCAAG AGCTACCAAC
     1621 TCTTTTTCCG AAGGTAACTG GCTTCAGCAG AGCGCAGATA CCAAATACTG TTCTTCTAGT
     1681 GTAGCCGTAG TTAGGCCACC ACTTCAAGAA CTCTGTAGCA CCGCCTACAT ACCTCGCTCT
     1741 GCTAATCCTG TTACCAGTGG CTGCTGCCAG TGGCGATAAG TCGTGTCTTA CCGGGTTGGA
     1801 CTCAAGACGA TAGTTACCGG ATAAGGCGCA GCGGTCGGGC TGAACGGGGG GTTCGTGCAC
     1861 ACAGCCCAGC TTGGAGCGAA CGACCTACAC CGAACTGAGA TACCTACAGC GTGAGCTATG
     1921 AGAAAGCGCC ACGCTTCCCG AAGGGAGAAA GGCGGACAGG TATCCGGTAA GCGGCAGGGT
     1981 CGGAACAGGA GAGCGCACGA GGGAGCTTCC AGGGGGAAAC GCCTGGTATC TTTATAGTCC
     2041 TGTCGGGTTT CGCCACCTCT GACTTGAGCG TCGATTTTTG TGATGCTCGT CAGGGGGGCG
     2101 GAGCCTATGG AAAAACGCCA GCAACGCGGC CTTTTTACGG TTCCTGGCCT TTTGCTGGCC
     2161 TTTTGCTCAC ATGTTCTTTC CTGCGTTATC CCCTGATTCT GTGGATAACC GT
//
