# Supplementary material for: A Multiplex MoClo Toolkit for Extensive and Flexible Engineering of Saccharomyces cerevisiae
Source: ACS Synth Biol. 2023 Nov 6;12(11):3393–405. doi: 10.1021/acssynbio.3c00423 (PMC10661031; doi:10.1021/acssynbio.3c00423)
Supplement: Supplementary file 2 — sb3c00423_si_002.zip [file sb3c00423_si_002.zip › MYT Plasmids/pMYT038.gb]

LOCUS       pMYT038                 2622 bp ds-DNA     circular     17-AUG-2023
DEFINITION  .
COMMENT     Description: ZeoR YTK Part Type: N/A Antibiotic Resistance:
            Chloramphenicol Copy Number: High Copy Addgene ID: 180691 Plate
            Position: D2
FEATURES             Location/Qualifiers
     misc_feature        17..393
                     /label="AgTEF Promoter"
                     /ApEinfo_revcolor="#b4abac"
                     /ApEinfo_fwdcolor="#b4abac"
     misc_feature             396..770
                     /label="ZeocinR"
                     /ApEinfo_revcolor="#b7e6d7"
                     /ApEinfo_fwdcolor="#b7e6d7"
     misc_feature      771..972
                     /label="AgTEF Terminator"
                     /ApEinfo_revcolor="#b4abac"
                     /ApEinfo_fwdcolor="#b4abac"
     misc_feature      complement(985..1093)
                     /label="CamR Terminator"
                     /ApEinfo_revcolor="#84b0dc"
                     /ApEinfo_fwdcolor="#84b0dc"
     misc_feature             complement(1094..1753)
                     /label="CamR"
                     /ApEinfo_revcolor="#0000ff"
                     /ApEinfo_fwdcolor="#0000ff"
     misc_feature        complement(1754..1858)
                     /label="CamR Promoter"
                     /ApEinfo_revcolor="#84b0dc"
                     /ApEinfo_fwdcolor="#84b0dc"
     misc_feature      complement(1859..2622)
                     /label="ColE1"
                     /ApEinfo_revcolor="#7f7f7f"
                     /ApEinfo_fwdcolor="#7f7f7f"
ORIGIN
        1 GAAGACATTA CAGTTTAGCT TGCCTCGTCC CCGCCGGGTC ACCCGGCCAG CGACATGGAG
       61 GCCCAGAATA CCCTCCTTGA CAGTCTTGAC GTGCGCAGCT CAGGGGCATG ATGTGACTGT
      121 CGCCCGTACA TTTAGCCCAT ACATCCCCAT GTATAATCAT TTGCATCCAT ACATTTTGAT
      181 GGCCGCACGG CGCGAAGCAA AAATTACGGC TCCTCGCTCC AGACCTGCGA GCAGGGAAAC
      241 GCTCCCCTCA CAGACGCGTT GAATTGTCCC CACGCCGCGC CCCTGTAGAG AAATATAAAA
      301 GGTTAGGATT TGCCACTGAG GTTCTTCTTT CATATACTTC CTTTTAAAAT CTTGCTAGGA
      361 TACAGTTCTC ACATCACATC CGAACATAAA CAAAAATGGC TAAATTAACA TCTGCCGTTC
      421 CTGTTTTAAC AGCTAGGGAT GTTGCAGGTG CTGTAGAGTT TTGGACAGAT AGGTTAGGAT
      481 TCTCAAGAGA CTTTGTTGAG GACGATTTTG CTGGTGTTGT CAGGGATGAC GTTACTTTAT
      541 TTATCTCAGC AGTCCAAGAT CAAGTTGTCC CTGATAATAC ATTGGCTTGG GTCTGGGTCA
      601 GGGGTTTAGA TGAATTATAT GCTGAATGGT CAGAAGTTGT ATCTACAAAC TTCAGAGATG
      661 CTTCTGGTCC AGCTATGACC GAGATTGGTG AACAGCCATG GGGTAGAGAA TTTGCTTTGA
      721 GAGATCCAGC TGGAAATTGT GTTCATTTTG TTGCTGAAGA ACAAGATTAA AGTAACTGAC
      781 AATAAAAAGA TTCTTGTTTT CAAGAACTTG TCATTTGTAT AGTTTTTTTA TATTGTAGTT
      841 GTTCTATTTT AATCAAATGT TAGCGTGATT TATATTTTTT TTCGCCTCGA CATCATCTGC
      901 CCAGATGCGA AGTTAAGTGC GCAGAAAGTA ATATCATGCG TCAATCGTAT GTGAATGCTG
      961 GTCGCTATAC TGGAGTATGT CTTCACCAAT AAAAAACGCC CGGCGGCAAC CGAGCGTTCT
     1021 GAACAAATCC AGATGGAGTT CTGAGGTCAT TACTGGATCT ATCAACAGGA GTCCAAGCGA
     1081 GCTCGATATC AAATTACGCC CCGCCCTGCC ACTCATCGCA GTACTGTTGT AATTCATTAA
     1141 GCATTCTGCC GACATGGAAG CCATCACAAA CGGCATGATG AACCTGAATC GCCAGCGGCA
     1201 TCAGCACCTT GTCGCCTTGC GTATAATATT TGCCCATGGT GAAAACGGGG GCGAAGAAGT
     1261 TGTCCATATT GGCCACGTTT AAATCAAAAC TGGTGAAACT CACCCAGGGA TTGGCTGAAA
     1321 CGAAAAACAT ATTCTCAATA AACCCTTTAG GGAAATAGGC CAGGTTTTCA CCGTAACACG
     1381 CCACATCTTG CGAATATATG TGTAGAAACT GCCGGAAATC GTCGTGGTAT TCACTCCAGA
     1441 GCGATGAAAA CGTTTCAGTT TGCTCATGGA AAACGGTGTA ACAAGGGTGA ACACTATCCC
     1501 ATATCACCAG CTCACCGTCT TTCATTGCCA TACGAAATTC CGGATGAGCA TTCATCAGGC
     1561 GGGCAAGAAT GTGAATAAAG GCCGGATAAA ACTTGTGCTT ATTTTTCTTT ACGGTCTTTA
     1621 AAAAGGCCGT AATATCCAGC TGAACGGTCT GGTTATAGGT ACATTGAGCA ACTGACTGAA
     1681 ATGCCTCAAA ATGTTCTTTA CGATGCCATT GGGATATATC AACGGTGGTA TATCCAGTGA
     1741 TTTTTTTCTC CATTTTAGCT TCCTTAGCTC CTGAAAATCT CGATAACTCA AAAAATACGC
     1801 CCGGTAGTGA TCTTATTTCA TTATGGTGAA AGTTGGAACC TCTTACGTGC CCGATCAATC
     1861 ATGACCAAAA TCCCTTAACG TGAGTTTTCG TTCCACTGAG CGTCAGACCC CGTAGAAAAG
     1921 ATCAAAGGAT CTTCTTGAGA TCCTTTTTTT CTGCGCGTAA TCTGCTGCTT GCAAACAAAA
     1981 AAACCACCGC TACCAGCGGT GGTTTGTTTG CCGGATCAAG AGCTACCAAC TCTTTTTCCG
     2041 AAGGTAACTG GCTTCAGCAG AGCGCAGATA CCAAATACTG TTCTTCTAGT GTAGCCGTAG
     2101 TTAGGCCACC ACTTCAAGAA CTCTGTAGCA CCGCCTACAT ACCTCGCTCT GCTAATCCTG
     2161 TTACCAGTGG CTGCTGCCAG TGGCGATAAG TCGTGTCTTA CCGGGTTGGA CTCAAGACGA
     2221 TAGTTACCGG ATAAGGCGCA GCGGTCGGGC TGAACGGGGG GTTCGTGCAC ACAGCCCAGC
     2281 TTGGAGCGAA CGACCTACAC CGAACTGAGA TACCTACAGC GTGAGCTATG AGAAAGCGCC
     2341 ACGCTTCCCG AAGGGAGAAA GGCGGACAGG TATCCGGTAA GCGGCAGGGT CGGAACAGGA
     2401 GAGCGCACGA GGGAGCTTCC AGGGGGAAAC GCCTGGTATC TTTATAGTCC TGTCGGGTTT
     2461 CGCCACCTCT GACTTGAGCG TCGATTTTTG TGATGCTCGT CAGGGGGGCG GAGCCTATGG
     2521 AAAAACGCCA GCAACGCGGC CTTTTTACGG TTCCTGGCCT TTTGCTGGCC TTTTGCTCAC
     2581 ATGTTCTTTC CTGCGTTATC CCCTGATTCT GTGGATAACC GT
//
