# Supplementary material for: A Multiplex MoClo Toolkit for Extensive and Flexible Engineering of Saccharomyces cerevisiae
Source: ACS Synth Biol. 2023 Nov 6;12(11):3393–405. doi: 10.1021/acssynbio.3c00423 (PMC10661031; doi:10.1021/acssynbio.3c00423)
Supplement: Supplementary file 2 — sb3c00423_si_002.zip [file sb3c00423_si_002.zip › MYT Plasmids/pMYT018.gb]

LOCUS       pMYT018                 2670 bp ds-DNA     circular     17-AUG-2023
DEFINITION  .
COMMENT     Description: rtTA YTK Part Type: 3 Antibiotic Resistance:
            Chloramphenicol Copy Number: High Copy Addgene ID: 180671 Plate
            Position: B6
FEATURES             Location/Qualifiers
     CDS             13..1026
                     /label="rtTA"
                     /translation="MSRLDKSKVINGALELLNGVGIEGLTTRKLAQKLGVEQPTLYWHVKNKRALLDALPIEMLDRHHTHFCPLEGESWQDFLRNNAKSFRCALLSHRDGAKVHLGTRPTEKQYETLENQLAFLCQQGFSLENALYALSAVGHFTLGCVLEEQEHQVAKEERETPTTDSMPPLLRQAIELFDRQGAEPAFLFGLELIICGLEKQLKCESGSGSPPKKKRKVGSGSANFNQSGNIADSSLSFTFTNSSNGPNLITTQTNSQALSQPIASSNVHDNFMNNEITASKIDDGNNSKPLSPGWTDQTAYNAFGITTGMFNTTTMDDVYNYLFDDEDTPPNPKKEGS*"
     misc_feature             16..627
                     /label="rtTA"
                     /ApEinfo_revcolor="#84b0dc"
                     /ApEinfo_fwdcolor="#84b0dc"
     misc_feature             640..663
                     /label="NLS"
                     /ApEinfo_revcolor="#bc8dbf"
                     /ApEinfo_fwdcolor="#bc8dbf"
     misc_feature             676..1017
                     /label="Gal4AD"
                     /ApEinfo_revcolor="#faac61"
                     /ApEinfo_fwdcolor="#faac61"
     misc_feature      complement(1033..1141)
                     /label="CamR Terminator"
                     /ApEinfo_revcolor="#84b0dc"
                     /ApEinfo_fwdcolor="#84b0dc"
     misc_feature             complement(1142..1801)
                     /label="CamR"
                     /ApEinfo_revcolor="#0000ff"
                     /ApEinfo_fwdcolor="#0000ff"
     misc_feature        complement(1802..1906)
                     /label="CamR Promoter"
                     /ApEinfo_revcolor="#84b0dc"
                     /ApEinfo_fwdcolor="#84b0dc"
     misc_feature      complement(1907..2670)
                     /label="ColE1"
                     /ApEinfo_revcolor="#7f7f7f"
                     /ApEinfo_fwdcolor="#7f7f7f"
ORIGIN
        1 AGTCGGTCTC ATATGTCAAG ATTGGACAAA AGCAAGGTTA TTAACGGTGC CTTGGAACTG
       61 TTGAACGGTG TAGGTATAGA AGGCTTAACG ACCAGAAAAT TAGCACAAAA GTTAGGTGTA
      121 GAGCAGCCAA CATTATATTG GCACGTCAAA AACAAGAGAG CATTGCTAGA CGCATTGCCA
      181 ATCGAAATGT TAGATCGTCA TCACACTCAT TTTTGCCCAT TAGAGGGTGA GAGTTGGCAA
      241 GACTTTTTGC GTAACAATGC TAAATCCTTT AGATGCGCCT TGTTGAGCCA TCGTGATGGT
      301 GCCAAGGTTC ATCTAGGTAC AAGGCCAACA GAAAAACAGT ATGAGACTTT GGAGAATCAG
      361 CTAGCCTTTT TATGCCAACA GGGTTTTTCA TTGGAGAATG CCTTATACGC TTTAAGTGCA
      421 GTTGGTCACT TCACTTTAGG TTGCGTACTA GAAGAACAAG AGCACCAGGT TGCTAAAGAA
      481 GAGAGAGAAA CACCTACAAC AGATTCAATG CCTCCATTGC TAAGACAAGC TATCGAACTG
      541 TTTGATAGAC AGGGTGCAGA ACCTGCATTC TTGTTCGGTT TAGAGTTGAT TATTTGCGGC
      601 TTGGAAAAGC AGCTAAAATG CGAATCTGGT AGTGGTTCAC CTCCTAAGAA AAAGAGAAAA
      661 GTTGGTTCCG GTAGCGCTAA TTTCAATCAG TCTGGTAATA TTGCCGACTC CTCTTTGTCT
      721 TTCACTTTCA CTAATTCTTC CAACGGTCCA AACTTGATCA CTACCCAAAC TAATTCTCAA
      781 GCTTTGTCTC AGCCAATTGC CTCTTCTAAT GTTCACGATA ACTTCATGAA CAACGAAATC
      841 ACCGCCTCCA AAATTGATGA TGGTAACAAT TCTAAGCCAT TGTCTCCAGG TTGGACTGAT
      901 CAAACTGCTT ATAATGCTTT CGGTATTACC ACCGGTATGT TTAACACTAC TACTATGGAT
      961 GACGTCTACA ACTACTTGTT CGATGATGAA GATACACCAC CAAATCCAAA GAAAGAAGGA
     1021 TCCTGAGACC AGACCAATAA AAAACGCCCG GCGGCAACCG AGCGTTCTGA ACAAATCCAG
     1081 ATGGAGTTCT GAGGTCATTA CTGGATCTAT CAACAGGAGT CCAAGCGAGC TCGATATCAA
     1141 ATTACGCCCC GCCCTGCCAC TCATCGCAGT ACTGTTGTAA TTCATTAAGC ATTCTGCCGA
     1201 CATGGAAGCC ATCACAAACG GCATGATGAA CCTGAATCGC CAGCGGCATC AGCACCTTGT
     1261 CGCCTTGCGT ATAATATTTG CCCATGGTGA AAACGGGGGC GAAGAAGTTG TCCATATTGG
     1321 CCACGTTTAA ATCAAAACTG GTGAAACTCA CCCAGGGATT GGCTGAAACG AAAAACATAT
     1381 TCTCAATAAA CCCTTTAGGG AAATAGGCCA GGTTTTCACC GTAACACGCC ACATCTTGCG
     1441 AATATATGTG TAGAAACTGC CGGAAATCGT CGTGGTATTC ACTCCAGAGC GATGAAAACG
     1501 TTTCAGTTTG CTCATGGAAA ACGGTGTAAC AAGGGTGAAC ACTATCCCAT ATCACCAGCT
     1561 CACCGTCTTT CATTGCCATA CGAAATTCCG GATGAGCATT CATCAGGCGG GCAAGAATGT
     1621 GAATAAAGGC CGGATAAAAC TTGTGCTTAT TTTTCTTTAC GGTCTTTAAA AAGGCCGTAA
     1681 TATCCAGCTG AACGGTCTGG TTATAGGTAC ATTGAGCAAC TGACTGAAAT GCCTCAAAAT
     1741 GTTCTTTACG ATGCCATTGG GATATATCAA CGGTGGTATA TCCAGTGATT TTTTTCTCCA
     1801 TTTTAGCTTC CTTAGCTCCT GAAAATCTCG ATAACTCAAA AAATACGCCC GGTAGTGATC
     1861 TTATTTCATT ATGGTGAAAG TTGGAACCTC TTACGTGCCC GATCAATCAT GACCAAAATC
     1921 CCTTAACGTG AGTTTTCGTT CCACTGAGCG TCAGACCCCG TAGAAAAGAT CAAAGGATCT
     1981 TCTTGAGATC CTTTTTTTCT GCGCGTAATC TGCTGCTTGC AAACAAAAAA ACCACCGCTA
     2041 CCAGCGGTGG TTTGTTTGCC GGATCAAGAG CTACCAACTC TTTTTCCGAA GGTAACTGGC
     2101 TTCAGCAGAG CGCAGATACC AAATACTGTT CTTCTAGTGT AGCCGTAGTT AGGCCACCAC
     2161 TTCAAGAACT CTGTAGCACC GCCTACATAC CTCGCTCTGC TAATCCTGTT ACCAGTGGCT
     2221 GCTGCCAGTG GCGATAAGTC GTGTCTTACC GGGTTGGACT CAAGACGATA GTTACCGGAT
     2281 AAGGCGCAGC GGTCGGGCTG AACGGGGGGT TCGTGCACAC AGCCCAGCTT GGAGCGAACG
     2341 ACCTACACCG AACTGAGATA CCTACAGCGT GAGCTATGAG AAAGCGCCAC GCTTCCCGAA
     2401 GGGAGAAAGG CGGACAGGTA TCCGGTAAGC GGCAGGGTCG GAACAGGAGA GCGCACGAGG
     2461 GAGCTTCCAG GGGGAAACGC CTGGTATCTT TATAGTCCTG TCGGGTTTCG CCACCTCTGA
     2521 CTTGAGCGTC GATTTTTGTG ATGCTCGTCA GGGGGGCGGA GCCTATGGAA AAACGCCAGC
     2581 AACGCGGCCT TTTTACGGTT CCTGGCCTTT TGCTGGCCTT TTGCTCACAT GTTCTTTCCT
     2641 GCGTTATCCC CTGATTCTGT GGATAACCGT
//
