# Supplementary material for: A Multiplex MoClo Toolkit for Extensive and Flexible Engineering of Saccharomyces cerevisiae
Source: ACS Synth Biol. 2023 Nov 6;12(11):3393–405. doi: 10.1021/acssynbio.3c00423 (PMC10661031; doi:10.1021/acssynbio.3c00423)
Supplement: Supplementary file 2 — sb3c00423_si_002.zip [file sb3c00423_si_002.zip › MYT Plasmids/pMYT008.gb]

LOCUS       pMYT008                 2190 bp ds-DNA     circular     17-AUG-2023
DEFINITION  .
COMMENT     Description: pLacENO2 YTK Part Type: 2 Antibiotic Resistance:
            Chloramphenicol Copy Number: High Copy Addgene ID: 180661 Plate
            Position: A8
FEATURES             Location/Qualifiers
     misc_feature    16..422
                     /label="ScENO2 UAS"
                     /ApEinfo_revcolor="#84b0dc"
                     /ApEinfo_fwdcolor="#84b0dc"
     misc_feature    423..430
                     /label="TATA box"
                     /ApEinfo_revcolor="#84b0dc"
                     /ApEinfo_fwdcolor="#84b0dc"
     misc_feature    433..451
                     /label="LacO"
                     /ApEinfo_revcolor="#ff9ccd"
                     /ApEinfo_fwdcolor="#ff9ccd"
     misc_feature    454..483
                     /label="Core1"
                     /ApEinfo_revcolor="#ffef86"
                     /ApEinfo_fwdcolor="#ffef86"
     misc_feature    486..504
                     /label="LacO"
                     /ApEinfo_revcolor="#ff9ccd"
                     /ApEinfo_fwdcolor="#ff9ccd"
     misc_feature    507..528
                     /label="TSS"
                     /ApEinfo_revcolor="#85dae9"
                     /ApEinfo_fwdcolor="#85dae9"
     misc_feature      complement(553..661)
                     /label="CamR Terminator"
                     /ApEinfo_revcolor="#84b0dc"
                     /ApEinfo_fwdcolor="#84b0dc"
     misc_feature             complement(662..1321)
                     /label="CamR"
                     /ApEinfo_revcolor="#0000ff"
                     /ApEinfo_fwdcolor="#0000ff"
     misc_feature        complement(1322..1426)
                     /label="CamR Promoter"
                     /ApEinfo_revcolor="#84b0dc"
                     /ApEinfo_fwdcolor="#84b0dc"
     misc_feature      complement(1427..2190)
                     /label="ColE1"
                     /ApEinfo_revcolor="#7f7f7f"
                     /ApEinfo_fwdcolor="#7f7f7f"
ORIGIN
        1 AGTCGGTCTC AAACGGTGTC GACGCTGCGG GTATAGAAAG GGTTCTTTAC TCTATAGTAC
       61 CTCCTCGCTC AGCATCTGCT TCTTCCCAAA GATGAACGCG GCGTTATGTC ACTAACGACG
      121 TGCACCAACT TGCGGAAAGT GGAATCCCGT TCCAAAACTG GCATCCACTA ATTGATACAT
      181 CTACACACCG CACGCCTTTT TTCTGAAGCC CACTTTCGTG GACTTTGCCA TATGCAAAAT
      241 TCATGAAGTG TGATACCAAG TCAGCATACA CCTCACTAGG GTAGTTTCTT TGGTTGTATT
      301 GATCATTTGG TTCATCGTGG TTCATTAATT TTTTTTCTCC ATTGCTTTCT GGCTTTGATC
      361 TTACTATCAT TTGGATTTTT GTCGAAGGTT GTAGAATTGT ATGTGACAAG TGGCACCAAG
      421 CATATAAAAG TGAATTGTGA GCGGATAACA AGTAGCACTG TTGGCCGTGA GTGGAGGCGC
      481 CGGCAAATTG TGAGCGGATA ACAAATTAAA CACACATAAA CAAACAAATA AAAAAGATCT
      541 ATGTGAGACC AGACCAATAA AAAACGCCCG GCGGCAACCG AGCGTTCTGA ACAAATCCAG
      601 ATGGAGTTCT GAGGTCATTA CTGGATCTAT CAACAGGAGT CCAAGCGAGC TCGATATCAA
      661 ATTACGCCCC GCCCTGCCAC TCATCGCAGT ACTGTTGTAA TTCATTAAGC ATTCTGCCGA
      721 CATGGAAGCC ATCACAAACG GCATGATGAA CCTGAATCGC CAGCGGCATC AGCACCTTGT
      781 CGCCTTGCGT ATAATATTTG CCCATGGTGA AAACGGGGGC GAAGAAGTTG TCCATATTGG
      841 CCACGTTTAA ATCAAAACTG GTGAAACTCA CCCAGGGATT GGCTGAAACG AAAAACATAT
      901 TCTCAATAAA CCCTTTAGGG AAATAGGCCA GGTTTTCACC GTAACACGCC ACATCTTGCG
      961 AATATATGTG TAGAAACTGC CGGAAATCGT CGTGGTATTC ACTCCAGAGC GATGAAAACG
     1021 TTTCAGTTTG CTCATGGAAA ACGGTGTAAC AAGGGTGAAC ACTATCCCAT ATCACCAGCT
     1081 CACCGTCTTT CATTGCCATA CGAAATTCCG GATGAGCATT CATCAGGCGG GCAAGAATGT
     1141 GAATAAAGGC CGGATAAAAC TTGTGCTTAT TTTTCTTTAC GGTCTTTAAA AAGGCCGTAA
     1201 TATCCAGCTG AACGGTCTGG TTATAGGTAC ATTGAGCAAC TGACTGAAAT GCCTCAAAAT
     1261 GTTCTTTACG ATGCCATTGG GATATATCAA CGGTGGTATA TCCAGTGATT TTTTTCTCCA
     1321 TTTTAGCTTC CTTAGCTCCT GAAAATCTCG ATAACTCAAA AAATACGCCC GGTAGTGATC
     1381 TTATTTCATT ATGGTGAAAG TTGGAACCTC TTACGTGCCC GATCAATCAT GACCAAAATC
     1441 CCTTAACGTG AGTTTTCGTT CCACTGAGCG TCAGACCCCG TAGAAAAGAT CAAAGGATCT
     1501 TCTTGAGATC CTTTTTTTCT GCGCGTAATC TGCTGCTTGC AAACAAAAAA ACCACCGCTA
     1561 CCAGCGGTGG TTTGTTTGCC GGATCAAGAG CTACCAACTC TTTTTCCGAA GGTAACTGGC
     1621 TTCAGCAGAG CGCAGATACC AAATACTGTT CTTCTAGTGT AGCCGTAGTT AGGCCACCAC
     1681 TTCAAGAACT CTGTAGCACC GCCTACATAC CTCGCTCTGC TAATCCTGTT ACCAGTGGCT
     1741 GCTGCCAGTG GCGATAAGTC GTGTCTTACC GGGTTGGACT CAAGACGATA GTTACCGGAT
     1801 AAGGCGCAGC GGTCGGGCTG AACGGGGGGT TCGTGCACAC AGCCCAGCTT GGAGCGAACG
     1861 ACCTACACCG AACTGAGATA CCTACAGCGT GAGCTATGAG AAAGCGCCAC GCTTCCCGAA
     1921 GGGAGAAAGG CGGACAGGTA TCCGGTAAGC GGCAGGGTCG GAACAGGAGA GCGCACGAGG
     1981 GAGCTTCCAG GGGGAAACGC CTGGTATCTT TATAGTCCTG TCGGGTTTCG CCACCTCTGA
     2041 CTTGAGCGTC GATTTTTGTG ATGCTCGTCA GGGGGGCGGA GCCTATGGAA AAACGCCAGC
     2101 AACGCGGCCT TTTTACGGTT CCTGGCCTTT TGCTGGCCTT TTGCTCACAT GTTCTTTCCT
     2161 GCGTTATCCC CTGATTCTGT GGATAACCGT
//
