# Supplementary material for: A Multiplex MoClo Toolkit for Extensive and Flexible Engineering of Saccharomyces cerevisiae
Source: ACS Synth Biol. 2023 Nov 6;12(11):3393–405. doi: 10.1021/acssynbio.3c00423 (PMC10661031; doi:10.1021/acssynbio.3c00423)
Supplement: Supplementary file 2 — sb3c00423_si_002.zip [file sb3c00423_si_002.zip › MYT Plasmids/pMYT019.gb]

LOCUS       pMYT019                 2361 bp ds-DNA     circular     17-AUG-2023
DEFINITION  .
COMMENT     Description: mScarlet-I YTK Part Type: 3 Antibiotic Resistance:
            Chloramphenicol Copy Number: High Copy Addgene ID: 180672 Plate
            Position: B7
FEATURES             Location/Qualifiers
     CDS             13..717
                     /label="mScarlet-I"
                     /translation="MVSKGEAVIKEFMRFKVHMEGSMNGHEFEIEGEGEGRPYEGTQTAKLKVTKGGPLPFSWDILSPQFMYGSRAFIKHPADIPDYYKQSFPEGFKWERVMNFEDGGAVTVTQDTSLEDGTLIYKVKLRGTNFPPDGPVMQKKTMGWEASTERLYPEDGVLKGDIKMALRLKDGGRYLADFKTTYKAKKPVQMPGAYNVDRKLDITSHNEDYTVVEQYERSEGRHSTGGMDELYKGS*"
     misc_feature             16..708
                     /label="mScarlet-I"
                     /ApEinfo_revcolor="#f58a5e"
                     /ApEinfo_fwdcolor="#f58a5e"
     misc_feature      complement(724..832)
                     /label="CamR Terminator"
                     /ApEinfo_revcolor="#84b0dc"
                     /ApEinfo_fwdcolor="#84b0dc"
     misc_feature             complement(833..1492)
                     /label="CamR"
                     /ApEinfo_revcolor="#0000ff"
                     /ApEinfo_fwdcolor="#0000ff"
     misc_feature        complement(1493..1597)
                     /label="CamR Promoter"
                     /ApEinfo_revcolor="#84b0dc"
                     /ApEinfo_fwdcolor="#84b0dc"
     misc_feature      complement(1598..2361)
                     /label="ColE1"
                     /ApEinfo_revcolor="#7f7f7f"
                     /ApEinfo_fwdcolor="#7f7f7f"
ORIGIN
        1 AGTCGGTCTC ATATGGTTTC TAAAGGTGAA GCAGTTATTA AGGAATTTAT GAGATTCAAG
       61 GTACACATGG AAGGTAGTAT GAACGGTCAC GAATTTGAAA TTGAAGGTGA AGGTGAAGGT
      121 AGACCATACG AAGGTACTCA AACTGCTAAG TTGAAGGTTA CTAAAGGTGG TCCATTGCCA
      181 TTTTCTTGGG ATATCTTGTC TCCACAATTC ATGTACGGTT CAAGAGCTTT TATTAAACAT
      241 CCAGCAGATA TCCCAGATTA CTACAAGCAA TCATTCCCAG AAGGTTTTAA ATGGGAAAGA
      301 GTTATGAACT TCGAAGATGG TGGTGCAGTT ACTGTTACAC AAGATACTTC TTTGGAAGAT
      361 GGTACATTGA TCTATAAGGT TAAGTTGAGA GGTACTAATT TTCCACCAGA TGGTCCAGTT
      421 ATGCAAAAGA AAACTATGGG TTGGGAAGCT TCAACAGAAA GATTGTACCC AGAAGATGGT
      481 GTTTTGAAGG GTGACATCAA GATGGCATTG AGATTGAAGG ATGGTGGTAG ATATTTGGCT
      541 GATTTCAAGA CTACATACAA GGCTAAGAAA CCAGTTCAAA TGCCAGGTGC TTACAACGTT
      601 GATAGAAAGT TGGATATCAC TTCTCATAAT GAAGATTACA CAGTTGTTGA ACAATATGAA
      661 AGAAGTGAAG GTAGACACTC AACTGGTGGT ATGGACGAAT TATACAAGGG ATCCTGAGAC
      721 CAGACCAATA AAAAACGCCC GGCGGCAACC GAGCGTTCTG AACAAATCCA GATGGAGTTC
      781 TGAGGTCATT ACTGGATCTA TCAACAGGAG TCCAAGCGAG CTCGATATCA AATTACGCCC
      841 CGCCCTGCCA CTCATCGCAG TACTGTTGTA ATTCATTAAG CATTCTGCCG ACATGGAAGC
      901 CATCACAAAC GGCATGATGA ACCTGAATCG CCAGCGGCAT CAGCACCTTG TCGCCTTGCG
      961 TATAATATTT GCCCATGGTG AAAACGGGGG CGAAGAAGTT GTCCATATTG GCCACGTTTA
     1021 AATCAAAACT GGTGAAACTC ACCCAGGGAT TGGCTGAAAC GAAAAACATA TTCTCAATAA
     1081 ACCCTTTAGG GAAATAGGCC AGGTTTTCAC CGTAACACGC CACATCTTGC GAATATATGT
     1141 GTAGAAACTG CCGGAAATCG TCGTGGTATT CACTCCAGAG CGATGAAAAC GTTTCAGTTT
     1201 GCTCATGGAA AACGGTGTAA CAAGGGTGAA CACTATCCCA TATCACCAGC TCACCGTCTT
     1261 TCATTGCCAT ACGAAATTCC GGATGAGCAT TCATCAGGCG GGCAAGAATG TGAATAAAGG
     1321 CCGGATAAAA CTTGTGCTTA TTTTTCTTTA CGGTCTTTAA AAAGGCCGTA ATATCCAGCT
     1381 GAACGGTCTG GTTATAGGTA CATTGAGCAA CTGACTGAAA TGCCTCAAAA TGTTCTTTAC
     1441 GATGCCATTG GGATATATCA ACGGTGGTAT ATCCAGTGAT TTTTTTCTCC ATTTTAGCTT
     1501 CCTTAGCTCC TGAAAATCTC GATAACTCAA AAAATACGCC CGGTAGTGAT CTTATTTCAT
     1561 TATGGTGAAA GTTGGAACCT CTTACGTGCC CGATCAATCA TGACCAAAAT CCCTTAACGT
     1621 GAGTTTTCGT TCCACTGAGC GTCAGACCCC GTAGAAAAGA TCAAAGGATC TTCTTGAGAT
     1681 CCTTTTTTTC TGCGCGTAAT CTGCTGCTTG CAAACAAAAA AACCACCGCT ACCAGCGGTG
     1741 GTTTGTTTGC CGGATCAAGA GCTACCAACT CTTTTTCCGA AGGTAACTGG CTTCAGCAGA
     1801 GCGCAGATAC CAAATACTGT TCTTCTAGTG TAGCCGTAGT TAGGCCACCA CTTCAAGAAC
     1861 TCTGTAGCAC CGCCTACATA CCTCGCTCTG CTAATCCTGT TACCAGTGGC TGCTGCCAGT
     1921 GGCGATAAGT CGTGTCTTAC CGGGTTGGAC TCAAGACGAT AGTTACCGGA TAAGGCGCAG
     1981 CGGTCGGGCT GAACGGGGGG TTCGTGCACA CAGCCCAGCT TGGAGCGAAC GACCTACACC
     2041 GAACTGAGAT ACCTACAGCG TGAGCTATGA GAAAGCGCCA CGCTTCCCGA AGGGAGAAAG
     2101 GCGGACAGGT ATCCGGTAAG CGGCAGGGTC GGAACAGGAG AGCGCACGAG GGAGCTTCCA
     2161 GGGGGAAACG CCTGGTATCT TTATAGTCCT GTCGGGTTTC GCCACCTCTG ACTTGAGCGT
     2221 CGATTTTTGT GATGCTCGTC AGGGGGGCGG AGCCTATGGA AAAACGCCAG CAACGCGGCC
     2281 TTTTTACGGT TCCTGGCCTT TTGCTGGCCT TTTGCTCACA TGTTCTTTCC TGCGTTATCC
     2341 CCTGATTCTG TGGATAACCG T
//
