# Supplementary material for: A Multiplex MoClo Toolkit for Extensive and Flexible Engineering of Saccharomyces cerevisiae
Source: ACS Synth Biol. 2023 Nov 6;12(11):3393–405. doi: 10.1021/acssynbio.3c00423 (PMC10661031; doi:10.1021/acssynbio.3c00423)
Supplement: Supplementary file 2 — sb3c00423_si_002.zip [file sb3c00423_si_002.zip › MYT Plasmids/pMYT009.gb]

LOCUS       pMYT009                 2111 bp ds-DNA     circular     17-AUG-2023
DEFINITION  .
COMMENT     Description: pLacSpTDH3 YTK Part Type: 2 Antibiotic Resistance:
            Chloramphenicol Copy Number: High Copy Addgene ID: 180662 Plate
            Position: A9
FEATURES             Location/Qualifiers
     misc_feature    16..343
                     /label="SpTDH3 UAS"
                     /ApEinfo_revcolor="#84b0dc"
                     /ApEinfo_fwdcolor="#84b0dc"
     misc_feature    344..351
                     /label="TATA box"
                     /ApEinfo_revcolor="#84b0dc"
                     /ApEinfo_fwdcolor="#84b0dc"
     misc_feature    354..372
                     /label="LacO"
                     /ApEinfo_revcolor="#ff9ccd"
                     /ApEinfo_fwdcolor="#ff9ccd"
     misc_feature    375..404
                     /label="Core1"
                     /ApEinfo_revcolor="#ffef86"
                     /ApEinfo_fwdcolor="#ffef86"
     misc_feature    407..425
                     /label="LacO"
                     /ApEinfo_revcolor="#ff9ccd"
                     /ApEinfo_fwdcolor="#ff9ccd"
     misc_feature    428..449
                     /label="TSS"
                     /ApEinfo_revcolor="#85dae9"
                     /ApEinfo_fwdcolor="#85dae9"
     misc_feature      complement(474..582)
                     /label="CamR Terminator"
                     /ApEinfo_revcolor="#84b0dc"
                     /ApEinfo_fwdcolor="#84b0dc"
     misc_feature             complement(583..1242)
                     /label="CamR"
                     /ApEinfo_revcolor="#0000ff"
                     /ApEinfo_fwdcolor="#0000ff"
     misc_feature        complement(1243..1347)
                     /label="CamR Promoter"
                     /ApEinfo_revcolor="#84b0dc"
                     /ApEinfo_fwdcolor="#84b0dc"
     misc_feature      complement(1348..2111)
                     /label="ColE1"
                     /ApEinfo_revcolor="#7f7f7f"
                     /ApEinfo_fwdcolor="#7f7f7f"
ORIGIN
        1 AGTCGGTCTC AAACGGTTTT ATTTCTGCTG CCATCCGTAA ATGCCAGGAT TTGAGCGGGT
       61 TACACAATAT ATCTCATATT TTCGGTGTCT GGGTCATTAC TTTACTCTTG GCATCCACTA
      121 AATATATTGG AGCCTGCTTT TTAAACTGGC TTCCAGAAAA AAATCAATGG AGTGATGCAA
      181 ACTGCCTGGA GTAAAAGATG ACACAAGGCG ATTGACCTAC GCATGTATCT ATCTGATTTT
      241 CTTACACCTT CTATTTCATT CTAACTCTTT GATTTGGAAA ACACCTAAGA AAAAAAAGGT
      301 TGAAATCAGT TCCCTGAAAT TGTCCCCCTA CTTGACTAAT AAATATAAAA GGTAATTGTG
      361 AGCGGATAAC AACAAGCACT GTTGGGCGTG AGTGGAGGCG CCGGATAATT GTGAGCGGAT
      421 AACAATTTAA ACACACATAA ACAAACAAAA AAAAAAGATC TATGTGAGAC CAGACCAATA
      481 AAAAACGCCC GGCGGCAACC GAGCGTTCTG AACAAATCCA GATGGAGTTC TGAGGTCATT
      541 ACTGGATCTA TCAACAGGAG TCCAAGCGAG CTCGATATCA AATTACGCCC CGCCCTGCCA
      601 CTCATCGCAG TACTGTTGTA ATTCATTAAG CATTCTGCCG ACATGGAAGC CATCACAAAC
      661 GGCATGATGA ACCTGAATCG CCAGCGGCAT CAGCACCTTG TCGCCTTGCG TATAATATTT
      721 GCCCATGGTG AAAACGGGGG CGAAGAAGTT GTCCATATTG GCCACGTTTA AATCAAAACT
      781 GGTGAAACTC ACCCAGGGAT TGGCTGAAAC GAAAAACATA TTCTCAATAA ACCCTTTAGG
      841 GAAATAGGCC AGGTTTTCAC CGTAACACGC CACATCTTGC GAATATATGT GTAGAAACTG
      901 CCGGAAATCG TCGTGGTATT CACTCCAGAG CGATGAAAAC GTTTCAGTTT GCTCATGGAA
      961 AACGGTGTAA CAAGGGTGAA CACTATCCCA TATCACCAGC TCACCGTCTT TCATTGCCAT
     1021 ACGAAATTCC GGATGAGCAT TCATCAGGCG GGCAAGAATG TGAATAAAGG CCGGATAAAA
     1081 CTTGTGCTTA TTTTTCTTTA CGGTCTTTAA AAAGGCCGTA ATATCCAGCT GAACGGTCTG
     1141 GTTATAGGTA CATTGAGCAA CTGACTGAAA TGCCTCAAAA TGTTCTTTAC GATGCCATTG
     1201 GGATATATCA ACGGTGGTAT ATCCAGTGAT TTTTTTCTCC ATTTTAGCTT CCTTAGCTCC
     1261 TGAAAATCTC GATAACTCAA AAAATACGCC CGGTAGTGAT CTTATTTCAT TATGGTGAAA
     1321 GTTGGAACCT CTTACGTGCC CGATCAATCA TGACCAAAAT CCCTTAACGT GAGTTTTCGT
     1381 TCCACTGAGC GTCAGACCCC GTAGAAAAGA TCAAAGGATC TTCTTGAGAT CCTTTTTTTC
     1441 TGCGCGTAAT CTGCTGCTTG CAAACAAAAA AACCACCGCT ACCAGCGGTG GTTTGTTTGC
     1501 CGGATCAAGA GCTACCAACT CTTTTTCCGA AGGTAACTGG CTTCAGCAGA GCGCAGATAC
     1561 CAAATACTGT TCTTCTAGTG TAGCCGTAGT TAGGCCACCA CTTCAAGAAC TCTGTAGCAC
     1621 CGCCTACATA CCTCGCTCTG CTAATCCTGT TACCAGTGGC TGCTGCCAGT GGCGATAAGT
     1681 CGTGTCTTAC CGGGTTGGAC TCAAGACGAT AGTTACCGGA TAAGGCGCAG CGGTCGGGCT
     1741 GAACGGGGGG TTCGTGCACA CAGCCCAGCT TGGAGCGAAC GACCTACACC GAACTGAGAT
     1801 ACCTACAGCG TGAGCTATGA GAAAGCGCCA CGCTTCCCGA AGGGAGAAAG GCGGACAGGT
     1861 ATCCGGTAAG CGGCAGGGTC GGAACAGGAG AGCGCACGAG GGAGCTTCCA GGGGGAAACG
     1921 CCTGGTATCT TTATAGTCCT GTCGGGTTTC GCCACCTCTG ACTTGAGCGT CGATTTTTGT
     1981 GATGCTCGTC AGGGGGGCGG AGCCTATGGA AAAACGCCAG CAACGCGGCC TTTTTACGGT
     2041 TCCTGGCCTT TTGCTGGCCT TTTGCTCACA TGTTCTTTCC TGCGTTATCC CCTGATTCTG
     2101 TGGATAACCG T
//
