# Supplementary material for: A Multiplex MoClo Toolkit for Extensive and Flexible Engineering of Saccharomyces cerevisiae
Source: ACS Synth Biol. 2023 Nov 6;12(11):3393–405. doi: 10.1021/acssynbio.3c00423 (PMC10661031; doi:10.1021/acssynbio.3c00423)
Supplement: Supplementary file 2 — sb3c00423_si_002.zip [file sb3c00423_si_002.zip › MYT Plasmids/pMYT078.gb]

LOCUS       pMYT078                 5620 bp ds-DNA     circular     17-AUG-2023
DEFINITION  .
COMMENT     Description: Int.4 Vector YTK Part Type: N/A Antibiotic Resistance:
            Kanamycin Copy Number: High Copy Addgene ID: 180731 Plate Position:
            G6
FEATURES             Location/Qualifiers
     misc_feature    9..517
                     /label="Int.4 5' HA"
                     /ApEinfo_revcolor="#84b0dc"
                     /ApEinfo_fwdcolor="#84b0dc"
     misc_feature    518..537
                     /label="Int.4 5' Barcode"
                     /ApEinfo_revcolor="#75c6a9"
                     /ApEinfo_fwdcolor="#75c6a9"
     misc_feature    584..603
                     /label="ConS FP"
                     /ApEinfo_revcolor="#ffef86"
                     /ApEinfo_fwdcolor="#ffef86"
     misc_feature    606..748
                     /label="ConS"
                     /ApEinfo_revcolor="#ffef86"
                     /ApEinfo_fwdcolor="#ffef86"
     misc_feature        757..886
                     /label="BBa_J72163 GlpT Promoter"
                     /ApEinfo_revcolor="#f58a5e"
                     /ApEinfo_fwdcolor="#f58a5e"
     misc_feature             887..922
                     /label="RBS"
                     /ApEinfo_revcolor="#f58a5e"
                     /ApEinfo_fwdcolor="#f58a5e"
     misc_feature             923..1621
                     /label="mScarlet"
                     /ApEinfo_revcolor="#f58a5e"
                     /ApEinfo_fwdcolor="#f58a5e"
     misc_feature      1622..1750
                     /label="BBa_B0015 Terminator"
                     /ApEinfo_revcolor="#f58a5e"
                     /ApEinfo_fwdcolor="#f58a5e"
     misc_feature        1751..2224
                     /label="SbTDH3 Promoter"
                     /ApEinfo_revcolor="#f58a5e"
                     /ApEinfo_fwdcolor="#f58a5e"
     misc_feature             2225..2923
                     /label="mScarlet"
                     /ApEinfo_revcolor="#f58a5e"
                     /ApEinfo_fwdcolor="#f58a5e"
     misc_feature      2924..3072
                     /label="ScRPL15A Terminator"
                     /ApEinfo_revcolor="#f58a5e"
                     /ApEinfo_fwdcolor="#f58a5e"
     misc_feature    3081..3223
                     /label="ConE"
                     /ApEinfo_revcolor="#ffef86"
                     /ApEinfo_fwdcolor="#ffef86"
     misc_feature    complement(3226..3245)
                     /label="ConE RP"
                     /ApEinfo_revcolor="#ffef86"
                     /ApEinfo_fwdcolor="#ffef86"
     misc_feature    3324..3343
                     /label="Int.4 3' Barcode"
                     /ApEinfo_revcolor="#75c6a9"
                     /ApEinfo_fwdcolor="#75c6a9"
     misc_feature    complement(3344..3857)
                     /label="Int.4 3' HA"
                     /ApEinfo_revcolor="#84b0dc"
                     /ApEinfo_fwdcolor="#84b0dc"
     misc_feature      complement(3866..3892)
                     /label="KanR Terminator"
                     /ApEinfo_revcolor="#b1ff67"
                     /ApEinfo_fwdcolor="#b1ff67"
     misc_feature             complement(3893..4708)
                     /label="KanR"
                     /ApEinfo_revcolor="#008000"
                     /ApEinfo_fwdcolor="#008000"
     misc_feature        complement(4709..4856)
                     /label="KanR Promoter"
                     /ApEinfo_revcolor="#b1ff67"
                     /ApEinfo_fwdcolor="#b1ff67"
     misc_feature      complement(4857..5620)
                     /label="ColE1"
                     /ApEinfo_revcolor="#7f7f7f"
                     /ApEinfo_fwdcolor="#7f7f7f"
ORIGIN
        1 GCGGCCGCAA TACACTAAAT TGTCCATGTT TTAACTACCA TTTCCTTCTA ATTTTTTTCC
       61 TTTCTTAGCT GATTTAATTC ATTTATTTGC TGTCGTTTGC ATTTACTGAC TAAAAAAAGT
      121 GTAAAATATG GGAAGCGCAA ATTGAAAAGT CGGGTTGCGA AATTACCTGC CAAAAATCCA
      181 CCTCGTTAAT ATCTAACAAG ATTCAACGCC TGTTGACAAA AGAAACTCGT CAGTCTCTCA
      241 GTTTACTTCT ATGTTTAACA TATTTGCTAT GATCCACTCC AGATTCTGCC CAGCCCTCAA
      301 CTTCACGCCC ACGTTGAGAG TACATTCAGT ACGTTGAAAA TACATTCAGT CACACCCGCA
      361 GCACAGCAAG TCGTTTCATC TAAGCTATTT TGATCGTTAG AATATCCACA CCTCACAAGT
      421 ATCGACAATT TAGATGTGTA TTGGGTTTTG TCTACGCAAA TACCATTAGT TTCACACAAG
      481 ATGCCATCAG CGCTACTGTA AATAGATTGT TCCTCTGGGC TTGGAGTGAG AGTGACAGAA
      541 TTCGCATTCT AGAGCTACTG ATGAGACGGT ACAACGTGAG ACCCTGTGGT CAAAAGTGCG
      601 TTGGCTGGTA GAGCCACAAA CAGCCGGTAC AAGCAACGAT CTCCAGGACC ATCTGAATCA
      661 TGCGCGGATG ACACGAACTC ACGACGGCGA TCACAGACAT TAACCCACAG TACAGACACT
      721 GCGACAACGT GGCAATTCGT CGCAATACGC GGCCGCGAAA GTGAAACGTG ATTTCATGCG
      781 TCATTTTGAA CATTTTGTAA ATCTTATTTA ATAATGTGTG CGGCAATTCA CATTTAATTT
      841 ATGAATGTTT TCTTAACATC GCGGCAACTC AAGAAACGGC AGGTTCGGAT CTTAGCTACT
      901 AGAGAAAGAG GAGAAATACT AGATGGTTAG CAAAGGCGAG GCGGTTATCA AGGAGTTTAT
      961 GCGTTTTAAG GTTCACATGG AGGGTAGCAT GAACGGTCAC GAGTTCGAGA TCGAGGGTGA
     1021 AGGCGAGGGT CGTCCGTACG AAGGCACCCA GACCGCGAAG CTGAAAGTGA CCAAGGGTGG
     1081 CCCGCTGCCG TTCAGCTGGG ACATCCTGAG CCCGCAGTTC ATGTATGGCA GCCGTGCGTT
     1141 TACCAAACAC CCGGCGGACA TTCCGGATTA CTATAAGCAA AGCTTCCCGG AAGGTTTTAA
     1201 ATGGGAGCGT GTTATGAACT TCGAAGATGG TGGCGCGGTG ACCGTTACCC AGGACACCAG
     1261 CCTGGAGGAT GGCACCCTGA TTTACAAGGT GAAACTGCGT GGCACCAACT TTCCGCCGGA
     1321 TGGTCCGGTT ATGCAGAAGA AAACGATGGG TTGGGAAGCG AGCACCGAGC GTCTGTATCC
     1381 GGAAGATGGC GTGCTGAAGG GTGATATCAA AATGGCGCTG CGTCTGAAGG ACGGTGGCCG
     1441 TTACCTGGCG GATTTTAAGA CCACCTATAA AGCGAAGAAA CCGGTGCAAA TGCCGGGTGC
     1501 GTACAACGTT GACCGTAAAC TGGATATTAC CAGCCACAAC GAGGATTATA CCGTGGTTGA
     1561 GCAATATGAG CGTAGCGAGG GTCGCCACAG CACCGGCGGC ATGGACGAAC TGTATAAGTG
     1621 ACCAGGCATC AAATAAAACG AAAGGCTCAG TCGAAAGACT GGGCCTTTCG TTTTATCTGT
     1681 TGTTTGTCGG TGAACGCTCT CTACTAGAGT CACACTGGCT CACCTTCGGG TGGGCCTTTC
     1741 TGCGTTTATA CATTCATCTT TCACCTGCCA TTAGTAACCC GACTTCTCAT TGAGCGGGTT
     1801 ACGGCAGCCA CAGGCCACAT TCCGAATGTC TGGGTGAGCG GTCCCTTTTC CAGCATCCAC
     1861 TAAATATCTC GGATCGCGCT TTTTAATCTG GCTTCCTGAA AAAAATCAAT GGAGTGATGC
     1921 AAACTGACTG GAGCAAAAAG CTGACACAAG GCAATCGACC TACGTGTCTG TCTATTTTCT
     1981 CACACCTTCT ATTACCTTCT AACTCTCTGG GTTGGAAAAA ACTGAAAAAA AGGTTGTCTC
     2041 CAGTTTCCAC AAATCATCCC CCTGTTTGAT TAATAAATAT ATAAAGACGA CAACTATCGA
     2101 TCATAAACTC ATAAAACTAT AACTCCTTTA CACTTCTTAT TTTATAGTTA TTCTATTTTA
     2161 ATTCTTATTG ATTTTAAAAC CCCAAGAACT TAGTTTCGAA AACACACACA CACAAACAAT
     2221 TAAAATGGTG TCTAAAGGTG AAGCCGTCAT CAAAGAATTT ATGAGATTCA AGGTTCACAT
     2281 GGAAGGTTCT ATGAACGGTC ACGAATTTGA AATTGAGGGT GAAGGTGAGG GTAGACCATA
     2341 CGAAGGTACA CAAACTGCTA AATTGAAGGT TACAAAAGGT GGTCCTTTGC CATTCTCTTG
     2401 GGATATTTTG TCTCCACAAT TTATGTACGG TTCAAGAGCT TTTACAAAAC ACCCAGCTGA
     2461 TATCCCAGAT TATTATAAGC AATCATTTCC AGAGGGTTTC AAGTGGGAAA GAGTCATGAA
     2521 TTTTGAAGAT GGTGGTGCCG TTACTGTTAC TCAAGATACT TCATTGGAAG ATGGCACCTT
     2581 GATCTACAAG GTTAAGTTAA GAGGTACTAA TTTCCCACCA GATGGTCCTG TTATGCAAAA
     2641 AAAGACTATG GGATGGGAAG CTTCTACTGA AAGATTATAT CCAGAGGATG GTGTTTTGAA
     2701 AGGTGATATT AAGATGGCCT TGAGATTGAA AGACGGTGGT AGATACTTGG CTGATTTTAA
     2761 GACTACTTAC AAGGCCAAAA AGCCAGTTCA AATGCCTGGT GCTTATAACG TTGATAGAAA
     2821 ATTGGATATC ACCTCTCACA ACGAAGATTA CACCGTTGTT GAACAGTACG AAAGATCAGA
     2881 AGGTAGACAT TCTACTGGTG GTATGGATGA GTTGTACAAG TAGCTGGTTG ATGGAAAATA
     2941 TAATTTTATT GGGCAAACTT TTGTTTATCT GATGTGTTTT ATACTATTAT CTTTTTAATT
     3001 AATGATTCTA TATACAAACC TGTATATTTT TTCTTTAACC AATTTTTTTT TTTATAGACC
     3061 TAGAGCTGTA CTGCGGCCGC GAAATCTGCT CGTCAGTGGT GCTCACACTG ACGAATCATG
     3121 TACAGATCAT ACCGATGACT GCCTGGCGAC TCACAACTAA GCAAGACAGC CGGAACCAGC
     3181 GCCGGCGAAC ACCACTGCAT ATATGGCATA TCACAACAGT CCAGCGGGTA TTTGGTGCTC
     3241 GTCTGGGTCT CAGCTGGTCA CGTCTCAAGC ATACGACTAG TTAGCCTGCA GCATGTACAA
     3301 TGTCTTCCGA TGAAGACATG AGTCGACACG GACCTGAGTT AGTTTATCGT GCGAATGGAA
     3361 CTAGAAAACC AATAATCATT GAATAATATA TGTGACAGTG ACAGGCCACC AGAATAAAGC
     3421 TAATATCTGG AGGGGTATTT CTTCTTGAGT GAAGAAGAAA TATGCTACTT CCAAATTTTA
     3481 GGACGACAAA TCCTCATAAT ATGAATTAGG CAAATTACAG AATGAAGGGG GTTGAGAAGT
     3541 CCCACAGCAC ATCGCTCCTT CGCTAAGAGC TCCACTGCTA AAACAGAAAA AAAAAGTATT
     3601 AATCAATTGT ACTACCATGT TCTTTGTTAC TAAACGCGCC TATTTTTTTC GAGAGCCTTT
     3661 ACGAGAGTCA ATCAAGCATT CTCCCGCATA CTTCGCTAAG AAAAAAGTGA TCTTTAATTG
     3721 GGCCCTTCAT CTATCATTTT TGCTTAAGTG GCGTAACTTA TTTTATCATT TCCTCTCCCT
     3781 GCCATCCTCT TTATTTTTGT TCTGTATCAC AGCAGTTAAT TCAGTTTCCA TTCAAAGTAT
     3841 GCCACGGATA ACTTGATGCG GCCGCGTGTT ACAACCAATT AACCAATTCT GATTAGAAAA
     3901 ACTCATCGAG CATCAAATGA AACTGCAATT TATTCATATC AGGATTATCA ATACCATATT
     3961 TTTGAAAAAG CCGTTTCTGT AATGAAGGAG AAAACTCACC GAGGCAGTTC CATAGGATGG
     4021 CAAGATCCTG GTATCGGTCT GCGATTCCGA CTCGTCCAAC ATCAATACAA CCTATTAATT
     4081 TCCCCTCGTC AAAAATAAGG TTATCAAGTG AGAAATCACC ATGAGTGACG ACTGAATCCG
     4141 GTGAGAATGG CAAAAGCTTA TGCATTTCTT TCCAGACTTG TTCAACAGGC CAGCCATTAC
     4201 GCTCGTCATC AAAATCACTC GCATCAACCA AACCGTTATT CATTCGTGAT TGCGCCTGAG
     4261 CGAGGCGAAA TACGCGATCG CTGTTAAAAG GACAATTACA AACAGGAATC GAATGCAACC
     4321 GGCGCAGGAA CACTGCCAGC GCATCAACAA TATTTTCACC TGAATCAGGA TATTCTTCTA
     4381 ATACCTGGAA TGCTGTTTTC CCGGGGATCG CAGTGGTGAG TAACCATGCA TCATCAGGAG
     4441 TACGGATAAA ATGCTTGATG GTCGGAAGAG GCATAAATTC CGTCAGCCAG TTTAGTCTGA
     4501 CCATCTCATC TGTAACATCA TTGGCAACGC TACCTTTGCC ATGTTTCAGA AACAACTCTG
     4561 GCGCATCGGG CTTCCCATAC AATCGATAGA TTGTCGCACC TGATTGCCCG ACATTATCGC
     4621 GAGCCCATTT ATACCCATAT AAATCAGCAT CCATGTTGGA ATTTAATCGC GGCCTGGAGC
     4681 AAGACGTTTC CCGTTGAATA TGGCTCATAA CACCCCTTGT ATTACTGTTT ATGTAAGCAG
     4741 ACAGTTTTAT TGTTCATGAT GATATATTTT TATCTTGTGC AATGTAACAT CAGAGATTTT
     4801 GAGACACAAC GTGGCTTTGT TGAATAAATC GAACTTTTGC TGAGTTGAAG GATCAGTCAT
     4861 GACCAAAATC CCTTAACGTG AGTTTTCGTT CCACTGAGCG TCAGACCCCG TAGAAAAGAT
     4921 CAAAGGATCT TCTTGAGATC CTTTTTTTCT GCGCGTAATC TGCTGCTTGC AAACAAAAAA
     4981 ACCACCGCTA CCAGCGGTGG TTTGTTTGCC GGATCAAGAG CTACCAACTC TTTTTCCGAA
     5041 GGTAACTGGC TTCAGCAGAG CGCAGATACC AAATACTGTT CTTCTAGTGT AGCCGTAGTT
     5101 AGGCCACCAC TTCAAGAACT CTGTAGCACC GCCTACATAC CTCGCTCTGC TAATCCTGTT
     5161 ACCAGTGGCT GCTGCCAGTG GCGATAAGTC GTGTCTTACC GGGTTGGACT CAAGACGATA
     5221 GTTACCGGAT AAGGCGCAGC GGTCGGGCTG AACGGGGGGT TCGTGCACAC AGCCCAGCTT
     5281 GGAGCGAACG ACCTACACCG AACTGAGATA CCTACAGCGT GAGCTATGAG AAAGCGCCAC
     5341 GCTTCCCGAA GGGAGAAAGG CGGACAGGTA TCCGGTAAGC GGCAGGGTCG GAACAGGAGA
     5401 GCGCACGAGG GAGCTTCCAG GGGGAAACGC CTGGTATCTT TATAGTCCTG TCGGGTTTCG
     5461 CCACCTCTGA CTTGAGCGTC GATTTTTGTG ATGCTCGTCA GGGGGGCGGA GCCTATGGAA
     5521 AAACGCCAGC AACGCGGCCT TTTTACGGTT CCTGGCCTTT TGCTGGCCTT TTGCTCACAT
     5581 GTTCTTTCCT GCGTTATCCC CTGATTCTGT GGATAACCGT
//
