# Supplementary material for: A Multiplex MoClo Toolkit for Extensive and Flexible Engineering of Saccharomyces cerevisiae
Source: ACS Synth Biol. 2023 Nov 6;12(11):3393–405. doi: 10.1021/acssynbio.3c00423 (PMC10661031; doi:10.1021/acssynbio.3c00423)
Supplement: Supplementary file 2 — sb3c00423_si_002.zip [file sb3c00423_si_002.zip › MYT Plasmids/pMYT029.gb]

LOCUS       pMYT029                 2721 bp ds-DNA     circular     17-AUG-2023
DEFINITION  .
COMMENT     Description: URA3 YTK Part Type: N/A Antibiotic Resistance:
            Chloramphenicol Copy Number: High Copy Addgene ID: 180682 Plate
            Position: C5
FEATURES             Location/Qualifiers
     misc_feature        13..189
                     /label="ScURA3 Promoter"
                     /ApEinfo_revcolor="#faac61"
                     /ApEinfo_fwdcolor="#faac61"
     misc_feature             190..993
                     /label="URA3"
                     /ApEinfo_revcolor="#faac61"
                     /ApEinfo_fwdcolor="#faac61"
     misc_feature      994..1071
                     /label="ScURA3 Terminator"
                     /ApEinfo_revcolor="#f8d3a9"
                     /ApEinfo_fwdcolor="#f8d3a9"
     misc_feature      complement(1084..1192)
                     /label="CamR Terminator"
                     /ApEinfo_revcolor="#84b0dc"
                     /ApEinfo_fwdcolor="#84b0dc"
     misc_feature             complement(1193..1852)
                     /label="CamR"
                     /ApEinfo_revcolor="#0000ff"
                     /ApEinfo_fwdcolor="#0000ff"
     misc_feature        complement(1853..1957)
                     /label="CamR Promoter"
                     /ApEinfo_revcolor="#84b0dc"
                     /ApEinfo_fwdcolor="#84b0dc"
     misc_feature      complement(1958..2721)
                     /label="ColE1"
                     /ApEinfo_revcolor="#7f7f7f"
                     /ApEinfo_fwdcolor="#7f7f7f"
ORIGIN
        1 GAAGACATTA CACGGTTTCC TTGAAATTTT TTTGATTCGG TAATCTCCGA ACAGAAGGAA
       61 GAACGAAGGA AGGAGCACAG ACTTAGATTG GTATATATAC GCATATGTAG TGTTGAAGAA
      121 ACATGAAATT GCCCAGTATT CTTAACCCAA CTGCACAGAA CAAAAACGTG CAGGAAACGA
      181 AGATAAATCA TGTCGAAAGC TACATATAAG GAACGTGCTG CTACTCATCC TAGTCCTGTT
      241 GCTGCCAAGC TATTTAATAT CATGCACGAA AAGCAAACAA ACTTGTGTGC TTCATTGGAT
      301 GTTCGTACCA CCAAGGAATT ACTGGAGTTA GTTGAAGCAT TAGGTCCCAA AATTTGTTTA
      361 CTAAAAACAC ATGTGGATAT CTTGACTGAT TTTTCCATGG AGGGCACAGT TAAGCCGCTA
      421 AAGGCATTAT CCGCCAAGTA CAATTTTTTA CTCTTCGAGG ACAGAAAATT TGCTGACATT
      481 GGTAATACAG TCAAATTGCA GTACTCTGCG GGTGTATACA GAATAGCAGA ATGGGCAGAC
      541 ATTACGAATG CACACGGTGT GGTGGGCCCA GGTATTGTTA GCGGTTTGAA GCAGGCGGCA
      601 GAAGAAGTAA CAAAGGAACC TAGAGGCCTT TTGATGTTAG CAGAATTGTC ATGCAAGGGC
      661 TCCCTATCTA CTGGAGAATA TACTAAGGGT ACTGTTGACA TTGCGAAGAG CGACAAAGAT
      721 TTTGTTATCG GCTTTATTGC TCAAAGAGAC ATGGGTGGAA GAGATGAAGG TTACGATTGG
      781 TTGATTATGA CACCCGGTGT GGGTTTAGAT GACAAGGGAG ATGCATTGGG TCAACAGTAT
      841 AGAACCGTGG ATGATGTGGT TTCTACAGGA TCTGACATTA TTATTGTTGG AAGAGGACTA
      901 TTTGCAAAGG GAAGGGATGC TAAGGTAGAG GGTGAACGTT ACAGAAAAGC AGGCTGGGAA
      961 GCATATTTGA GAAGATGCGG CCAGCAAAAC TAAAAAACTG TATTATAAGT AAATGCATGT
     1021 ATACTAAACT CACAAATTAG AGCTTCAATT TAATTATATC AGTTATTACC CGAGTATGTC
     1081 TTCACCAATA AAAAACGCCC GGCGGCAACC GAGCGTTCTG AACAAATCCA GATGGAGTTC
     1141 TGAGGTCATT ACTGGATCTA TCAACAGGAG TCCAAGCGAG CTCGATATCA AATTACGCCC
     1201 CGCCCTGCCA CTCATCGCAG TACTGTTGTA ATTCATTAAG CATTCTGCCG ACATGGAAGC
     1261 CATCACAAAC GGCATGATGA ACCTGAATCG CCAGCGGCAT CAGCACCTTG TCGCCTTGCG
     1321 TATAATATTT GCCCATGGTG AAAACGGGGG CGAAGAAGTT GTCCATATTG GCCACGTTTA
     1381 AATCAAAACT GGTGAAACTC ACCCAGGGAT TGGCTGAAAC GAAAAACATA TTCTCAATAA
     1441 ACCCTTTAGG GAAATAGGCC AGGTTTTCAC CGTAACACGC CACATCTTGC GAATATATGT
     1501 GTAGAAACTG CCGGAAATCG TCGTGGTATT CACTCCAGAG CGATGAAAAC GTTTCAGTTT
     1561 GCTCATGGAA AACGGTGTAA CAAGGGTGAA CACTATCCCA TATCACCAGC TCACCGTCTT
     1621 TCATTGCCAT ACGAAATTCC GGATGAGCAT TCATCAGGCG GGCAAGAATG TGAATAAAGG
     1681 CCGGATAAAA CTTGTGCTTA TTTTTCTTTA CGGTCTTTAA AAAGGCCGTA ATATCCAGCT
     1741 GAACGGTCTG GTTATAGGTA CATTGAGCAA CTGACTGAAA TGCCTCAAAA TGTTCTTTAC
     1801 GATGCCATTG GGATATATCA ACGGTGGTAT ATCCAGTGAT TTTTTTCTCC ATTTTAGCTT
     1861 CCTTAGCTCC TGAAAATCTC GATAACTCAA AAAATACGCC CGGTAGTGAT CTTATTTCAT
     1921 TATGGTGAAA GTTGGAACCT CTTACGTGCC CGATCAATCA TGACCAAAAT CCCTTAACGT
     1981 GAGTTTTCGT TCCACTGAGC GTCAGACCCC GTAGAAAAGA TCAAAGGATC TTCTTGAGAT
     2041 CCTTTTTTTC TGCGCGTAAT CTGCTGCTTG CAAACAAAAA AACCACCGCT ACCAGCGGTG
     2101 GTTTGTTTGC CGGATCAAGA GCTACCAACT CTTTTTCCGA AGGTAACTGG CTTCAGCAGA
     2161 GCGCAGATAC CAAATACTGT TCTTCTAGTG TAGCCGTAGT TAGGCCACCA CTTCAAGAAC
     2221 TCTGTAGCAC CGCCTACATA CCTCGCTCTG CTAATCCTGT TACCAGTGGC TGCTGCCAGT
     2281 GGCGATAAGT CGTGTCTTAC CGGGTTGGAC TCAAGACGAT AGTTACCGGA TAAGGCGCAG
     2341 CGGTCGGGCT GAACGGGGGG TTCGTGCACA CAGCCCAGCT TGGAGCGAAC GACCTACACC
     2401 GAACTGAGAT ACCTACAGCG TGAGCTATGA GAAAGCGCCA CGCTTCCCGA AGGGAGAAAG
     2461 GCGGACAGGT ATCCGGTAAG CGGCAGGGTC GGAACAGGAG AGCGCACGAG GGAGCTTCCA
     2521 GGGGGAAACG CCTGGTATCT TTATAGTCCT GTCGGGTTTC GCCACCTCTG ACTTGAGCGT
     2581 CGATTTTTGT GATGCTCGTC AGGGGGGCGG AGCCTATGGA AAAACGCCAG CAACGCGGCC
     2641 TTTTTACGGT TCCTGGCCTT TTGCTGGCCT TTTGCTCACA TGTTCTTTCC TGCGTTATCC
     2701 CCTGATTCTG TGGATAACCG T
//
