# Supplementary material for: A Multiplex MoClo Toolkit for Extensive and Flexible Engineering of Saccharomyces cerevisiae
Source: ACS Synth Biol. 2023 Nov 6;12(11):3393–405. doi: 10.1021/acssynbio.3c00423 (PMC10661031; doi:10.1021/acssynbio.3c00423)
Supplement: Supplementary file 2 — sb3c00423_si_002.zip [file sb3c00423_si_002.zip › MYT Plasmids/pMYT088.gb]

LOCUS       pMYT088                 2921 bp ds-DNA     circular     17-AUG-2023
DEFINITION  .
COMMENT     Description: Int.4 Spacer YTK Part Type: N/A Antibiotic Resistance:
            Kanamycin Copy Number: High Copy Addgene ID: 180741 Plate Position:
            H4
FEATURES             Location/Qualifiers
     misc_feature    9..517
                     /label="Int.4 5' HA"
                     /ApEinfo_revcolor="#84b0dc"
                     /ApEinfo_fwdcolor="#84b0dc"
     misc_feature    518..537
                     /label="Int.4 5' Barcode"
                     /ApEinfo_revcolor="#75c6a9"
                     /ApEinfo_fwdcolor="#75c6a9"
     misc_feature    554..576
                     /label="Int.4 Spacer"
                     /ApEinfo_revcolor="#c6c9d1"
                     /ApEinfo_fwdcolor="#c6c9d1"
     misc_feature    625..644
                     /label="Int.4 3' Barcode"
                     /ApEinfo_revcolor="#75c6a9"
                     /ApEinfo_fwdcolor="#75c6a9"
     misc_feature    complement(645..1158)
                     /label="Int.4 3' HA"
                     /ApEinfo_revcolor="#84b0dc"
                     /ApEinfo_fwdcolor="#84b0dc"
     misc_feature      complement(1167..1193)
                     /label="KanR Terminator"
                     /ApEinfo_revcolor="#b1ff67"
                     /ApEinfo_fwdcolor="#b1ff67"
     misc_feature             complement(1194..2009)
                     /label="KanR"
                     /ApEinfo_revcolor="#008000"
                     /ApEinfo_fwdcolor="#008000"
     misc_feature        complement(2010..2157)
                     /label="KanR Promoter"
                     /ApEinfo_revcolor="#b1ff67"
                     /ApEinfo_fwdcolor="#b1ff67"
     misc_feature      complement(2158..2921)
                     /label="ColE1"
                     /ApEinfo_revcolor="#7f7f7f"
                     /ApEinfo_fwdcolor="#7f7f7f"
ORIGIN
        1 GCGGCCGCAA TACACTAAAT TGTCCATGTT TTAACTACCA TTTCCTTCTA ATTTTTTTCC
       61 TTTCTTAGCT GATTTAATTC ATTTATTTGC TGTCGTTTGC ATTTACTGAC TAAAAAAAGT
      121 GTAAAATATG GGAAGCGCAA ATTGAAAAGT CGGGTTGCGA AATTACCTGC CAAAAATCCA
      181 CCTCGTTAAT ATCTAACAAG ATTCAACGCC TGTTGACAAA AGAAACTCGT CAGTCTCTCA
      241 GTTTACTTCT ATGTTTAACA TATTTGCTAT GATCCACTCC AGATTCTGCC CAGCCCTCAA
      301 CTTCACGCCC ACGTTGAGAG TACATTCAGT ACGTTGAAAA TACATTCAGT CACACCCGCA
      361 GCACAGCAAG TCGTTTCATC TAAGCTATTT TGATCGTTAG AATATCCACA CCTCACAAGT
      421 ATCGACAATT TAGATGTGTA TTGGGTTTTG TCTACGCAAA TACCATTAGT TTCACACAAG
      481 ATGCCATCAG CGCTACTGTA AATAGATTGT TCCTCTGGGC TTGGAGTGAG AGTGACAGAA
      541 TTCGCATTCT AGACGAGCAT GACACTATCT GCGCGGACTA GTTAGCCTGC AGCATGTACA
      601 ATGTCTTCCG ATGAAGACAT GAGTCGACAC GGACCTGAGT TAGTTTATCG TGCGAATGGA
      661 ACTAGAAAAC CAATAATCAT TGAATAATAT ATGTGACAGT GACAGGCCAC CAGAATAAAG
      721 CTAATATCTG GAGGGGTATT TCTTCTTGAG TGAAGAAGAA ATATGCTACT TCCAAATTTT
      781 AGGACGACAA ATCCTCATAA TATGAATTAG GCAAATTACA GAATGAAGGG GGTTGAGAAG
      841 TCCCACAGCA CATCGCTCCT TCGCTAAGAG CTCCACTGCT AAAACAGAAA AAAAAAGTAT
      901 TAATCAATTG TACTACCATG TTCTTTGTTA CTAAACGCGC CTATTTTTTT CGAGAGCCTT
      961 TACGAGAGTC AATCAAGCAT TCTCCCGCAT ACTTCGCTAA GAAAAAAGTG ATCTTTAATT
     1021 GGGCCCTTCA TCTATCATTT TTGCTTAAGT GGCGTAACTT ATTTTATCAT TTCCTCTCCC
     1081 TGCCATCCTC TTTATTTTTG TTCTGTATCA CAGCAGTTAA TTCAGTTTCC ATTCAAAGTA
     1141 TGCCACGGAT AACTTGATGC GGCCGCGTGT TACAACCAAT TAACCAATTC TGATTAGAAA
     1201 AACTCATCGA GCATCAAATG AAACTGCAAT TTATTCATAT CAGGATTATC AATACCATAT
     1261 TTTTGAAAAA GCCGTTTCTG TAATGAAGGA GAAAACTCAC CGAGGCAGTT CCATAGGATG
     1321 GCAAGATCCT GGTATCGGTC TGCGATTCCG ACTCGTCCAA CATCAATACA ACCTATTAAT
     1381 TTCCCCTCGT CAAAAATAAG GTTATCAAGT GAGAAATCAC CATGAGTGAC GACTGAATCC
     1441 GGTGAGAATG GCAAAAGCTT ATGCATTTCT TTCCAGACTT GTTCAACAGG CCAGCCATTA
     1501 CGCTCGTCAT CAAAATCACT CGCATCAACC AAACCGTTAT TCATTCGTGA TTGCGCCTGA
     1561 GCGAGGCGAA ATACGCGATC GCTGTTAAAA GGACAATTAC AAACAGGAAT CGAATGCAAC
     1621 CGGCGCAGGA ACACTGCCAG CGCATCAACA ATATTTTCAC CTGAATCAGG ATATTCTTCT
     1681 AATACCTGGA ATGCTGTTTT CCCGGGGATC GCAGTGGTGA GTAACCATGC ATCATCAGGA
     1741 GTACGGATAA AATGCTTGAT GGTCGGAAGA GGCATAAATT CCGTCAGCCA GTTTAGTCTG
     1801 ACCATCTCAT CTGTAACATC ATTGGCAACG CTACCTTTGC CATGTTTCAG AAACAACTCT
     1861 GGCGCATCGG GCTTCCCATA CAATCGATAG ATTGTCGCAC CTGATTGCCC GACATTATCG
     1921 CGAGCCCATT TATACCCATA TAAATCAGCA TCCATGTTGG AATTTAATCG CGGCCTGGAG
     1981 CAAGACGTTT CCCGTTGAAT ATGGCTCATA ACACCCCTTG TATTACTGTT TATGTAAGCA
     2041 GACAGTTTTA TTGTTCATGA TGATATATTT TTATCTTGTG CAATGTAACA TCAGAGATTT
     2101 TGAGACACAA CGTGGCTTTG TTGAATAAAT CGAACTTTTG CTGAGTTGAA GGATCAGTCA
     2161 TGACCAAAAT CCCTTAACGT GAGTTTTCGT TCCACTGAGC GTCAGACCCC GTAGAAAAGA
     2221 TCAAAGGATC TTCTTGAGAT CCTTTTTTTC TGCGCGTAAT CTGCTGCTTG CAAACAAAAA
     2281 AACCACCGCT ACCAGCGGTG GTTTGTTTGC CGGATCAAGA GCTACCAACT CTTTTTCCGA
     2341 AGGTAACTGG CTTCAGCAGA GCGCAGATAC CAAATACTGT TCTTCTAGTG TAGCCGTAGT
     2401 TAGGCCACCA CTTCAAGAAC TCTGTAGCAC CGCCTACATA CCTCGCTCTG CTAATCCTGT
     2461 TACCAGTGGC TGCTGCCAGT GGCGATAAGT CGTGTCTTAC CGGGTTGGAC TCAAGACGAT
     2521 AGTTACCGGA TAAGGCGCAG CGGTCGGGCT GAACGGGGGG TTCGTGCACA CAGCCCAGCT
     2581 TGGAGCGAAC GACCTACACC GAACTGAGAT ACCTACAGCG TGAGCTATGA GAAAGCGCCA
     2641 CGCTTCCCGA AGGGAGAAAG GCGGACAGGT ATCCGGTAAG CGGCAGGGTC GGAACAGGAG
     2701 AGCGCACGAG GGAGCTTCCA GGGGGAAACG CCTGGTATCT TTATAGTCCT GTCGGGTTTC
     2761 GCCACCTCTG ACTTGAGCGT CGATTTTTGT GATGCTCGTC AGGGGGGCGG AGCCTATGGA
     2821 AAAACGCCAG CAACGCGGCC TTTTTACGGT TCCTGGCCTT TTGCTGGCCT TTTGCTCACA
     2881 TGTTCTTTCC TGCGTTATCC CCTGATTCTG TGGATAACCG T
//
