# Supplementary material for: A Multiplex MoClo Toolkit for Extensive and Flexible Engineering of Saccharomyces cerevisiae
Source: ACS Synth Biol. 2023 Nov 6;12(11):3393–405. doi: 10.1021/acssynbio.3c00423 (PMC10661031; doi:10.1021/acssynbio.3c00423)
Supplement: Supplementary file 2 — sb3c00423_si_002.zip [file sb3c00423_si_002.zip › MYT Plasmids/pMYT075.gb]

LOCUS       pMYT075                 5651 bp ds-DNA     circular     17-AUG-2023
DEFINITION  .
COMMENT     Description: Int.1 Vector YTK Part Type: N/A Antibiotic Resistance:
            Kanamycin Copy Number: High Copy Addgene ID: 180728 Plate Position:
            G3
FEATURES             Location/Qualifiers
     misc_feature    9..527
                     /label="Int.1 5' HA"
                     /ApEinfo_revcolor="#84b0dc"
                     /ApEinfo_fwdcolor="#84b0dc"
     misc_feature    528..547
                     /label="Int.1 5' Barcode"
                     /ApEinfo_revcolor="#75c6a9"
                     /ApEinfo_fwdcolor="#75c6a9"
     misc_feature    594..613
                     /label="ConS FP"
                     /ApEinfo_revcolor="#ffef86"
                     /ApEinfo_fwdcolor="#ffef86"
     misc_feature    616..758
                     /label="ConS"
                     /ApEinfo_revcolor="#ffef86"
                     /ApEinfo_fwdcolor="#ffef86"
     misc_feature        767..896
                     /label="BBa_J72163 GlpT Promoter"
                     /ApEinfo_revcolor="#f58a5e"
                     /ApEinfo_fwdcolor="#f58a5e"
     misc_feature             897..932
                     /label="RBS"
                     /ApEinfo_revcolor="#f58a5e"
                     /ApEinfo_fwdcolor="#f58a5e"
     misc_feature             933..1631
                     /label="mScarlet"
                     /ApEinfo_revcolor="#f58a5e"
                     /ApEinfo_fwdcolor="#f58a5e"
     misc_feature      1632..1760
                     /label="BBa_B0015 Terminator"
                     /ApEinfo_revcolor="#f58a5e"
                     /ApEinfo_fwdcolor="#f58a5e"
     misc_feature        1761..2234
                     /label="SbTDH3 Promoter"
                     /ApEinfo_revcolor="#f58a5e"
                     /ApEinfo_fwdcolor="#f58a5e"
     misc_feature             2235..2933
                     /label="mScarlet"
                     /ApEinfo_revcolor="#f58a5e"
                     /ApEinfo_fwdcolor="#f58a5e"
     misc_feature      2934..3082
                     /label="ScRPL15A Terminator"
                     /ApEinfo_revcolor="#f58a5e"
                     /ApEinfo_fwdcolor="#f58a5e"
     misc_feature    3091..3233
                     /label="ConE"
                     /ApEinfo_revcolor="#ffef86"
                     /ApEinfo_fwdcolor="#ffef86"
     misc_feature    complement(3236..3255)
                     /label="ConE RP"
                     /ApEinfo_revcolor="#ffef86"
                     /ApEinfo_fwdcolor="#ffef86"
     misc_feature    3334..3353
                     /label="Int.1 3' Barcode"
                     /ApEinfo_revcolor="#75c6a9"
                     /ApEinfo_fwdcolor="#75c6a9"
     misc_feature    complement(3354..3888)
                     /label="Int.1 3' HA"
                     /ApEinfo_revcolor="#84b0dc"
                     /ApEinfo_fwdcolor="#84b0dc"
     misc_feature      complement(3897..3923)
                     /label="KanR Terminator"
                     /ApEinfo_revcolor="#b1ff67"
                     /ApEinfo_fwdcolor="#b1ff67"
     misc_feature             complement(3924..4739)
                     /label="KanR"
                     /ApEinfo_revcolor="#008000"
                     /ApEinfo_fwdcolor="#008000"
     misc_feature        complement(4740..4887)
                     /label="KanR Promoter"
                     /ApEinfo_revcolor="#b1ff67"
                     /ApEinfo_fwdcolor="#b1ff67"
     misc_feature      complement(4888..5651)
                     /label="ColE1"
                     /ApEinfo_revcolor="#7f7f7f"
                     /ApEinfo_fwdcolor="#7f7f7f"
ORIGIN
        1 GCGGCCGCCA TAAATTAGTA CCAAAAGATA GGTTTTTGAA AAGGCTACAA TGTGCTTTTT
       61 TCCTTCTTGC TTTCGAGTCC GGTGAACAGA ATATTACGAC GTCCTTGTAT TAAGAGCCAG
      121 ACCTCCTGTT AGCGTCACTA TAAGAGTAAG TCTGAAATAC GCAACAACTA CAGTGCAATG
      181 AAAAAGTGCT CAACTCAATG ACAATAAACA ATTTAACCAT GGCAGGTTAA AATATTACTG
      241 CGATCAGTAA AAATGGGGAT ATCACCTTTT GACACATAAC ATAGCAATAA AGTAACAGAT
      301 CATTAGTGAT CGGACAACCT GAACCAACGA TATAATGTCG AAGCCACCAC TACCTTTAAG
      361 ATTAGTAGCG CCGCAGGGGG AGACAATGAG AGAAATTTCC CGCCACATGA ACTGAGTCAG
      421 GAGTTTTTTT TTTCTTGCTG GAGAATCATT TAATTTCATG GTTAAACTCC TCTATAAGCA
      481 TCCCATTCTC CCATGCCTGA AAACACTTTT GTCCATTCGA TCCTCATTAC CCATCACATC
      541 CACGACTGAA TTCCCAATCT AGAGACTCTG ATGAGACGGA GAAACGTGAG ACCCTGTGGT
      601 CAAAAGTGCG TTGGCTGGTA GAGCCACAAA CAGCCGGTAC AAGCAACGAT CTCCAGGACC
      661 ATCTGAATCA TGCGCGGATG ACACGAACTC ACGACGGCGA TCACAGACAT TAACCCACAG
      721 TACAGACACT GCGACAACGT GGCAATTCGT CGCAATACGC GGCCGCGAAA GTGAAACGTG
      781 ATTTCATGCG TCATTTTGAA CATTTTGTAA ATCTTATTTA ATAATGTGTG CGGCAATTCA
      841 CATTTAATTT ATGAATGTTT TCTTAACATC GCGGCAACTC AAGAAACGGC AGGTTCGGAT
      901 CTTAGCTACT AGAGAAAGAG GAGAAATACT AGATGGTTAG CAAAGGCGAG GCGGTTATCA
      961 AGGAGTTTAT GCGTTTTAAG GTTCACATGG AGGGTAGCAT GAACGGTCAC GAGTTCGAGA
     1021 TCGAGGGTGA AGGCGAGGGT CGTCCGTACG AAGGCACCCA GACCGCGAAG CTGAAAGTGA
     1081 CCAAGGGTGG CCCGCTGCCG TTCAGCTGGG ACATCCTGAG CCCGCAGTTC ATGTATGGCA
     1141 GCCGTGCGTT TACCAAACAC CCGGCGGACA TTCCGGATTA CTATAAGCAA AGCTTCCCGG
     1201 AAGGTTTTAA ATGGGAGCGT GTTATGAACT TCGAAGATGG TGGCGCGGTG ACCGTTACCC
     1261 AGGACACCAG CCTGGAGGAT GGCACCCTGA TTTACAAGGT GAAACTGCGT GGCACCAACT
     1321 TTCCGCCGGA TGGTCCGGTT ATGCAGAAGA AAACGATGGG TTGGGAAGCG AGCACCGAGC
     1381 GTCTGTATCC GGAAGATGGC GTGCTGAAGG GTGATATCAA AATGGCGCTG CGTCTGAAGG
     1441 ACGGTGGCCG TTACCTGGCG GATTTTAAGA CCACCTATAA AGCGAAGAAA CCGGTGCAAA
     1501 TGCCGGGTGC GTACAACGTT GACCGTAAAC TGGATATTAC CAGCCACAAC GAGGATTATA
     1561 CCGTGGTTGA GCAATATGAG CGTAGCGAGG GTCGCCACAG CACCGGCGGC ATGGACGAAC
     1621 TGTATAAGTG ACCAGGCATC AAATAAAACG AAAGGCTCAG TCGAAAGACT GGGCCTTTCG
     1681 TTTTATCTGT TGTTTGTCGG TGAACGCTCT CTACTAGAGT CACACTGGCT CACCTTCGGG
     1741 TGGGCCTTTC TGCGTTTATA CATTCATCTT TCACCTGCCA TTAGTAACCC GACTTCTCAT
     1801 TGAGCGGGTT ACGGCAGCCA CAGGCCACAT TCCGAATGTC TGGGTGAGCG GTCCCTTTTC
     1861 CAGCATCCAC TAAATATCTC GGATCGCGCT TTTTAATCTG GCTTCCTGAA AAAAATCAAT
     1921 GGAGTGATGC AAACTGACTG GAGCAAAAAG CTGACACAAG GCAATCGACC TACGTGTCTG
     1981 TCTATTTTCT CACACCTTCT ATTACCTTCT AACTCTCTGG GTTGGAAAAA ACTGAAAAAA
     2041 AGGTTGTCTC CAGTTTCCAC AAATCATCCC CCTGTTTGAT TAATAAATAT ATAAAGACGA
     2101 CAACTATCGA TCATAAACTC ATAAAACTAT AACTCCTTTA CACTTCTTAT TTTATAGTTA
     2161 TTCTATTTTA ATTCTTATTG ATTTTAAAAC CCCAAGAACT TAGTTTCGAA AACACACACA
     2221 CACAAACAAT TAAAATGGTG TCTAAAGGTG AAGCCGTCAT CAAAGAATTT ATGAGATTCA
     2281 AGGTTCACAT GGAAGGTTCT ATGAACGGTC ACGAATTTGA AATTGAGGGT GAAGGTGAGG
     2341 GTAGACCATA CGAAGGTACA CAAACTGCTA AATTGAAGGT TACAAAAGGT GGTCCTTTGC
     2401 CATTCTCTTG GGATATTTTG TCTCCACAAT TTATGTACGG TTCAAGAGCT TTTACAAAAC
     2461 ACCCAGCTGA TATCCCAGAT TATTATAAGC AATCATTTCC AGAGGGTTTC AAGTGGGAAA
     2521 GAGTCATGAA TTTTGAAGAT GGTGGTGCCG TTACTGTTAC TCAAGATACT TCATTGGAAG
     2581 ATGGCACCTT GATCTACAAG GTTAAGTTAA GAGGTACTAA TTTCCCACCA GATGGTCCTG
     2641 TTATGCAAAA AAAGACTATG GGATGGGAAG CTTCTACTGA AAGATTATAT CCAGAGGATG
     2701 GTGTTTTGAA AGGTGATATT AAGATGGCCT TGAGATTGAA AGACGGTGGT AGATACTTGG
     2761 CTGATTTTAA GACTACTTAC AAGGCCAAAA AGCCAGTTCA AATGCCTGGT GCTTATAACG
     2821 TTGATAGAAA ATTGGATATC ACCTCTCACA ACGAAGATTA CACCGTTGTT GAACAGTACG
     2881 AAAGATCAGA AGGTAGACAT TCTACTGGTG GTATGGATGA GTTGTACAAG TAGCTGGTTG
     2941 ATGGAAAATA TAATTTTATT GGGCAAACTT TTGTTTATCT GATGTGTTTT ATACTATTAT
     3001 CTTTTTAATT AATGATTCTA TATACAAACC TGTATATTTT TTCTTTAACC AATTTTTTTT
     3061 TTTATAGACC TAGAGCTGTA CTGCGGCCGC GAAATCTGCT CGTCAGTGGT GCTCACACTG
     3121 ACGAATCATG TACAGATCAT ACCGATGACT GCCTGGCGAC TCACAACTAA GCAAGACAGC
     3181 CGGAACCAGC GCCGGCGAAC ACCACTGCAT ATATGGCATA TCACAACAGT CCAGCGGGTA
     3241 TTTGGTGCTC GTCTGGGTCT CAGCTGGCAT CGTCTCAAGC AGCTAACTAG TGTACCTGCA
     3301 GACGTTACAA TGTCTTCACT GGAAGACATG AGTGTCTAAG CACGAAGGAA ACGGCAGCCC
     3361 TCGTTAATAT GCTAAAATGG CTCATTAAAT TGTAGATTGT ATCGTTCGAG AAACGTCAGG
     3421 CATGATAGAT GTTGCAATCA CAGGACATTG ATTATTTAAT CCTGCTCTCA ACATGTTCAA
     3481 TAAGTTGAAG AGTTGCTGAT CTCCCCGTAT ATCTTATGAA CCAAAGCATG GTGGGTGAAT
     3541 GTTATGGTTA TCCTTGTTGA AAAATGATTG ATAGACTGGA TTGAGCGGAA AAACATGGGT
     3601 CAATATGCTG ATCTTGACAT TTTTCAAAAT CCACGGGGGA TCAAATCAAC TTCTTATAGC
     3661 GTATGACCTC TTTTACATTG TTTAATGATG TTAAGATTGC GATATTATAG TCAGTTAAGT
     3721 TACTCAAACG CACAGATTTA ATAGAAAACT GCGTCTTTGT TGCCTAGTCG ATCATAATAA
     3781 ATTCGCAGAT TATTTCGAAT TTGATCTCCT TCGAAATCAA GTTTATTCTC TTCACAACAA
     3841 AAAATGCTTT TAACTTGAAC AAAACTCGTA AACTATTTCC CCACTGTTGC GGCCGCGTGT
     3901 TACAACCAAT TAACCAATTC TGATTAGAAA AACTCATCGA GCATCAAATG AAACTGCAAT
     3961 TTATTCATAT CAGGATTATC AATACCATAT TTTTGAAAAA GCCGTTTCTG TAATGAAGGA
     4021 GAAAACTCAC CGAGGCAGTT CCATAGGATG GCAAGATCCT GGTATCGGTC TGCGATTCCG
     4081 ACTCGTCCAA CATCAATACA ACCTATTAAT TTCCCCTCGT CAAAAATAAG GTTATCAAGT
     4141 GAGAAATCAC CATGAGTGAC GACTGAATCC GGTGAGAATG GCAAAAGCTT ATGCATTTCT
     4201 TTCCAGACTT GTTCAACAGG CCAGCCATTA CGCTCGTCAT CAAAATCACT CGCATCAACC
     4261 AAACCGTTAT TCATTCGTGA TTGCGCCTGA GCGAGGCGAA ATACGCGATC GCTGTTAAAA
     4321 GGACAATTAC AAACAGGAAT CGAATGCAAC CGGCGCAGGA ACACTGCCAG CGCATCAACA
     4381 ATATTTTCAC CTGAATCAGG ATATTCTTCT AATACCTGGA ATGCTGTTTT CCCGGGGATC
     4441 GCAGTGGTGA GTAACCATGC ATCATCAGGA GTACGGATAA AATGCTTGAT GGTCGGAAGA
     4501 GGCATAAATT CCGTCAGCCA GTTTAGTCTG ACCATCTCAT CTGTAACATC ATTGGCAACG
     4561 CTACCTTTGC CATGTTTCAG AAACAACTCT GGCGCATCGG GCTTCCCATA CAATCGATAG
     4621 ATTGTCGCAC CTGATTGCCC GACATTATCG CGAGCCCATT TATACCCATA TAAATCAGCA
     4681 TCCATGTTGG AATTTAATCG CGGCCTGGAG CAAGACGTTT CCCGTTGAAT ATGGCTCATA
     4741 ACACCCCTTG TATTACTGTT TATGTAAGCA GACAGTTTTA TTGTTCATGA TGATATATTT
     4801 TTATCTTGTG CAATGTAACA TCAGAGATTT TGAGACACAA CGTGGCTTTG TTGAATAAAT
     4861 CGAACTTTTG CTGAGTTGAA GGATCAGTCA TGACCAAAAT CCCTTAACGT GAGTTTTCGT
     4921 TCCACTGAGC GTCAGACCCC GTAGAAAAGA TCAAAGGATC TTCTTGAGAT CCTTTTTTTC
     4981 TGCGCGTAAT CTGCTGCTTG CAAACAAAAA AACCACCGCT ACCAGCGGTG GTTTGTTTGC
     5041 CGGATCAAGA GCTACCAACT CTTTTTCCGA AGGTAACTGG CTTCAGCAGA GCGCAGATAC
     5101 CAAATACTGT TCTTCTAGTG TAGCCGTAGT TAGGCCACCA CTTCAAGAAC TCTGTAGCAC
     5161 CGCCTACATA CCTCGCTCTG CTAATCCTGT TACCAGTGGC TGCTGCCAGT GGCGATAAGT
     5221 CGTGTCTTAC CGGGTTGGAC TCAAGACGAT AGTTACCGGA TAAGGCGCAG CGGTCGGGCT
     5281 GAACGGGGGG TTCGTGCACA CAGCCCAGCT TGGAGCGAAC GACCTACACC GAACTGAGAT
     5341 ACCTACAGCG TGAGCTATGA GAAAGCGCCA CGCTTCCCGA AGGGAGAAAG GCGGACAGGT
     5401 ATCCGGTAAG CGGCAGGGTC GGAACAGGAG AGCGCACGAG GGAGCTTCCA GGGGGAAACG
     5461 CCTGGTATCT TTATAGTCCT GTCGGGTTTC GCCACCTCTG ACTTGAGCGT CGATTTTTGT
     5521 GATGCTCGTC AGGGGGGCGG AGCCTATGGA AAAACGCCAG CAACGCGGCC TTTTTACGGT
     5581 TCCTGGCCTT TTGCTGGCCT TTTGCTCACA TGTTCTTTCC TGCGTTATCC CCTGATTCTG
     5641 TGGATAACCG T
//
