# Supplementary material for: A Multiplex MoClo Toolkit for Extensive and Flexible Engineering of Saccharomyces cerevisiae
Source: ACS Synth Biol. 2023 Nov 6;12(11):3393–405. doi: 10.1021/acssynbio.3c00423 (PMC10661031; doi:10.1021/acssynbio.3c00423)
Supplement: Supplementary file 2 — sb3c00423_si_002.zip [file sb3c00423_si_002.zip › MYT Plasmids/pMYT024.gb]

LOCUS       pMYT024                 2383 bp ds-DNA     circular     17-AUG-2023
DEFINITION  .
COMMENT     Description: mTagBFP2 YTK Part Type: 4a Antibiotic Resistance:
            Chloramphenicol Copy Number: High Copy Addgene ID: 180677 Plate
            Position: B12
FEATURES             Location/Qualifiers
     misc_feature             16..723
                     /label="mTagBFP2"
                     /ApEinfo_revcolor="#84b0dc"
                     /ApEinfo_fwdcolor="#84b0dc"
     CDS             16..726
                     /label="mTagBFP2"
                     /translation="VSKGEELIKENMHMKLYMEGTVDNHHFKCTSEGEGKPYEGTQTMRIKVVEGGPLPFAFDILATSFLYGSKTFINHTQGIPDFFKQSFPEGFTWERVTTYEDGGVLTATQDTSLQDGCLIYNVKIRGVNFTSNGPVMQKKTLGWEAFTETLYPADGGLEGRNDMALKLVGGSHLIANAKTTYRSKKPAKNLKMPGVYYVDYRLERIKEANNETYVEQHEVAVARYCDLPSKLGHKLN*"
     misc_feature      complement(746..854)
                     /label="CamR Terminator"
                     /ApEinfo_revcolor="#84b0dc"
                     /ApEinfo_fwdcolor="#84b0dc"
     misc_feature             complement(855..1514)
                     /label="CamR"
                     /ApEinfo_revcolor="#0000ff"
                     /ApEinfo_fwdcolor="#0000ff"
     misc_feature        complement(1515..1619)
                     /label="CamR Promoter"
                     /ApEinfo_revcolor="#84b0dc"
                     /ApEinfo_fwdcolor="#84b0dc"
     misc_feature      complement(1620..2383)
                     /label="ColE1"
                     /ApEinfo_revcolor="#7f7f7f"
                     /ApEinfo_fwdcolor="#7f7f7f"
ORIGIN
        1 AGTCGGTCTC AATCCGTGTC TAAGGGTGAA GAGTTGATCA AAGAAAACAT GCACATGAAG
       61 TTGTACATGG AAGGTACTGT TGATAACCAT CATTTCAAGT GTACCTCTGA AGGTGAAGGT
      121 AAACCATACG AAGGTACTCA AACCATGAGA ATCAAGGTTG TTGAAGGTGG TCCATTGCCA
      181 TTTGCTTTTG ATATTTTGGC TACCTCCTTC TTGTACGGTT CTAAGACTTT CATCAACCAC
      241 ACTCAAGGTA TCCCAGATTT CTTCAAGCAA TCTTTTCCAG AAGGTTTCAC TTGGGAAAGA
      301 GTTACTACTT ACGAAGATGG TGGTGTTTTG ACTGCTACTC AAGATACTTC TTTACAAGAC
      361 GGTTGCTTGA TCTACAACGT TAAGATTAGA GGTGTCAACT TCACTTCTAA CGGTCCAGTT
      421 ATGCAAAAAA AGACCTTAGG TTGGGAAGCT TTCACCGAAA CATTATATCC AGCTGATGGT
      481 GGTTTGGAAG GTAGAAATGA TATGGCTTTG AAATTGGTTG GTGGCTCCCA TTTGATTGCT
      541 AATGCTAAAA CTACCTACAG GTCTAAGAAG CCAGCTAAGA ATTTGAAAAT GCCAGGTGTT
      601 TACTACGTCG ACTATAGATT GGAAAGAATC AAAGAAGCCA ACAACGAAAC CTACGTTGAA
      661 CAACACGAAG TTGCTGTTGC TAGATATTGT GATTTGCCAT CTAAGTTGGG TCACAAGTTG
      721 AACTAACTCG AGTGGCTGAG ACCAGACCAA TAAAAAACGC CCGGCGGCAA CCGAGCGTTC
      781 TGAACAAATC CAGATGGAGT TCTGAGGTCA TTACTGGATC TATCAACAGG AGTCCAAGCG
      841 AGCTCGATAT CAAATTACGC CCCGCCCTGC CACTCATCGC AGTACTGTTG TAATTCATTA
      901 AGCATTCTGC CGACATGGAA GCCATCACAA ACGGCATGAT GAACCTGAAT CGCCAGCGGC
      961 ATCAGCACCT TGTCGCCTTG CGTATAATAT TTGCCCATGG TGAAAACGGG GGCGAAGAAG
     1021 TTGTCCATAT TGGCCACGTT TAAATCAAAA CTGGTGAAAC TCACCCAGGG ATTGGCTGAA
     1081 ACGAAAAACA TATTCTCAAT AAACCCTTTA GGGAAATAGG CCAGGTTTTC ACCGTAACAC
     1141 GCCACATCTT GCGAATATAT GTGTAGAAAC TGCCGGAAAT CGTCGTGGTA TTCACTCCAG
     1201 AGCGATGAAA ACGTTTCAGT TTGCTCATGG AAAACGGTGT AACAAGGGTG AACACTATCC
     1261 CATATCACCA GCTCACCGTC TTTCATTGCC ATACGAAATT CCGGATGAGC ATTCATCAGG
     1321 CGGGCAAGAA TGTGAATAAA GGCCGGATAA AACTTGTGCT TATTTTTCTT TACGGTCTTT
     1381 AAAAAGGCCG TAATATCCAG CTGAACGGTC TGGTTATAGG TACATTGAGC AACTGACTGA
     1441 AATGCCTCAA AATGTTCTTT ACGATGCCAT TGGGATATAT CAACGGTGGT ATATCCAGTG
     1501 ATTTTTTTCT CCATTTTAGC TTCCTTAGCT CCTGAAAATC TCGATAACTC AAAAAATACG
     1561 CCCGGTAGTG ATCTTATTTC ATTATGGTGA AAGTTGGAAC CTCTTACGTG CCCGATCAAT
     1621 CATGACCAAA ATCCCTTAAC GTGAGTTTTC GTTCCACTGA GCGTCAGACC CCGTAGAAAA
     1681 GATCAAAGGA TCTTCTTGAG ATCCTTTTTT TCTGCGCGTA ATCTGCTGCT TGCAAACAAA
     1741 AAAACCACCG CTACCAGCGG TGGTTTGTTT GCCGGATCAA GAGCTACCAA CTCTTTTTCC
     1801 GAAGGTAACT GGCTTCAGCA GAGCGCAGAT ACCAAATACT GTTCTTCTAG TGTAGCCGTA
     1861 GTTAGGCCAC CACTTCAAGA ACTCTGTAGC ACCGCCTACA TACCTCGCTC TGCTAATCCT
     1921 GTTACCAGTG GCTGCTGCCA GTGGCGATAA GTCGTGTCTT ACCGGGTTGG ACTCAAGACG
     1981 ATAGTTACCG GATAAGGCGC AGCGGTCGGG CTGAACGGGG GGTTCGTGCA CACAGCCCAG
     2041 CTTGGAGCGA ACGACCTACA CCGAACTGAG ATACCTACAG CGTGAGCTAT GAGAAAGCGC
     2101 CACGCTTCCC GAAGGGAGAA AGGCGGACAG GTATCCGGTA AGCGGCAGGG TCGGAACAGG
     2161 AGAGCGCACG AGGGAGCTTC CAGGGGGAAA CGCCTGGTAT CTTTATAGTC CTGTCGGGTT
     2221 TCGCCACCTC TGACTTGAGC GTCGATTTTT GTGATGCTCG TCAGGGGGGC GGAGCCTATG
     2281 GAAAAACGCC AGCAACGCGG CCTTTTTACG GTTCCTGGCC TTTTGCTGGC CTTTTGCTCA
     2341 CATGTTCTTT CCTGCGTTAT CCCCTGATTC TGTGGATAAC CGT
//
