# Supplementary material for: A Multiplex MoClo Toolkit for Extensive and Flexible Engineering of Saccharomyces cerevisiae
Source: ACS Synth Biol. 2023 Nov 6;12(11):3393–405. doi: 10.1021/acssynbio.3c00423 (PMC10661031; doi:10.1021/acssynbio.3c00423)
Supplement: Supplementary file 2 — sb3c00423_si_002.zip [file sb3c00423_si_002.zip › MYT Plasmids/pMYT086.gb]

LOCUS       pMYT086                 2924 bp ds-DNA     circular     17-AUG-2023
DEFINITION  .
COMMENT     Description: Int.2 Spacer YTK Part Type: N/A Antibiotic Resistance:
            Kanamycin Copy Number: High Copy Addgene ID: 180739 Plate Position:
            H2
FEATURES             Location/Qualifiers
     misc_feature    9..494
                     /label="Int.2 5' HA"
                     /ApEinfo_revcolor="#84b0dc"
                     /ApEinfo_fwdcolor="#84b0dc"
     misc_feature    495..514
                     /label="Int.2 5' Barcode"
                     /ApEinfo_revcolor="#75c6a9"
                     /ApEinfo_fwdcolor="#75c6a9"
     misc_feature    531..553
                     /label="Int.2 Spacer"
                     /ApEinfo_revcolor="#c6c9d1"
                     /ApEinfo_fwdcolor="#c6c9d1"
     misc_feature    602..621
                     /label="Int.2 3' Barcode"
                     /ApEinfo_revcolor="#75c6a9"
                     /ApEinfo_fwdcolor="#75c6a9"
     misc_feature    complement(622..1161)
                     /label="Int.2 3' HA"
                     /ApEinfo_revcolor="#84b0dc"
                     /ApEinfo_fwdcolor="#84b0dc"
     misc_feature      complement(1170..1196)
                     /label="KanR Terminator"
                     /ApEinfo_revcolor="#b1ff67"
                     /ApEinfo_fwdcolor="#b1ff67"
     misc_feature             complement(1197..2012)
                     /label="KanR"
                     /ApEinfo_revcolor="#008000"
                     /ApEinfo_fwdcolor="#008000"
     misc_feature        complement(2013..2160)
                     /label="KanR Promoter"
                     /ApEinfo_revcolor="#b1ff67"
                     /ApEinfo_fwdcolor="#b1ff67"
     misc_feature      complement(2161..2924)
                     /label="ColE1"
                     /ApEinfo_revcolor="#7f7f7f"
                     /ApEinfo_fwdcolor="#7f7f7f"
ORIGIN
        1 GCGGCCGCAC ACATTCTTCT TTTTGGCTCA TCACAAGTTC TTCAATTTAC TGTCATTACT
       61 TTTGTTTCCT TGTCAGATAA TGTATGGGTG GTGTGTACAC CAAGGTATTT TTTTTTTTAC
      121 TTGGCAGACC TGCAATGCAT AATAGAATGG TAAGGGAACG AGTAACAGAC GGGAAGCGAA
      181 TGCGAACACA AAGAATATAA ATTTGAAATC TCCTGTTGCA AAGGATTCTC CAGACATTTA
      241 CTATCTCAGT GACAATTCCC GAGTGAAACA AGAAATTGAG ATGGTAGGTC AGCGCCCATA
      301 CTTCTTGAAT CAATTGGAGG AGCGGATAAA GCAAGTTTCC CCCCTCAATG TAAATCATCT
      361 TAAGCAAAAT TTTAAAATCT AGGCACATAT AAAGAGAAAA TGGGAATGAT TTTGCTGGAT
      421 AGGCTACAGT GTTAGGAATG CAGAATTAGG AACTATAGAT GATGCGATTA AAGATATTAA
      481 ACGAGAAGTG ACAGGTTCTT GTCTCCCCTA TCCCGAATTC GACTTCTAGA AGATGAGCGC
      541 AGGGACACCG CGGACTAGTG TCACTGCAGA GCTTACAATG TCTTCAGTCG AAGACATGAG
      601 TCCATGCCGT TACTTTGGAC TTGGTGGCTT CGACAACGGC AGTCGTGCTC GGTCGACAAC
      661 GTGTATGTTT TTGCCGAGCA GAGCAGGGAA AGTCCTTCTT TCTGCGCGTG AATCAAAACA
      721 CATTGGTATC GAATTTAACA TATCTGGGTG AGGAATGGAC AATCCTAATA AAGTACTGGA
      781 GGTTTGTCTG TATTTCCAAG TTCTTGCTTG TAGAAACTGC TTTCTTTTCT CTTTTCCTGC
      841 GGCGGTCGAA CATATGTGAT TATTGATTAG CCATTTGTTC CAAGTCATAT AGTAGTATTA
      901 CGTGTTCAGA TGCGGTGTTA GCGTATCTTT TTGTTAAATA AAATATCATT GTGCCGTTGC
      961 CGCCCTACCT GCCAAGGGTC AAAGAAGGCA CCTTTATACG ATGCCACCTT TTTATAGTAT
     1021 TCTACTACAG AGTCATCGTT CACCAGTTAC TGTTCATTCT ACTAAATTAG TATGGCGTGT
     1081 TGCATAGAAG GAAGCATGAA TTACAAGATC AGTAGAACAA AAAGTTCAAC TGTTTGGAAT
     1141 TTAGTTGAAC ATGTGACGAA AGCGGCCGCG TGTTACAACC AATTAACCAA TTCTGATTAG
     1201 AAAAACTCAT CGAGCATCAA ATGAAACTGC AATTTATTCA TATCAGGATT ATCAATACCA
     1261 TATTTTTGAA AAAGCCGTTT CTGTAATGAA GGAGAAAACT CACCGAGGCA GTTCCATAGG
     1321 ATGGCAAGAT CCTGGTATCG GTCTGCGATT CCGACTCGTC CAACATCAAT ACAACCTATT
     1381 AATTTCCCCT CGTCAAAAAT AAGGTTATCA AGTGAGAAAT CACCATGAGT GACGACTGAA
     1441 TCCGGTGAGA ATGGCAAAAG CTTATGCATT TCTTTCCAGA CTTGTTCAAC AGGCCAGCCA
     1501 TTACGCTCGT CATCAAAATC ACTCGCATCA ACCAAACCGT TATTCATTCG TGATTGCGCC
     1561 TGAGCGAGGC GAAATACGCG ATCGCTGTTA AAAGGACAAT TACAAACAGG AATCGAATGC
     1621 AACCGGCGCA GGAACACTGC CAGCGCATCA ACAATATTTT CACCTGAATC AGGATATTCT
     1681 TCTAATACCT GGAATGCTGT TTTCCCGGGG ATCGCAGTGG TGAGTAACCA TGCATCATCA
     1741 GGAGTACGGA TAAAATGCTT GATGGTCGGA AGAGGCATAA ATTCCGTCAG CCAGTTTAGT
     1801 CTGACCATCT CATCTGTAAC ATCATTGGCA ACGCTACCTT TGCCATGTTT CAGAAACAAC
     1861 TCTGGCGCAT CGGGCTTCCC ATACAATCGA TAGATTGTCG CACCTGATTG CCCGACATTA
     1921 TCGCGAGCCC ATTTATACCC ATATAAATCA GCATCCATGT TGGAATTTAA TCGCGGCCTG
     1981 GAGCAAGACG TTTCCCGTTG AATATGGCTC ATAACACCCC TTGTATTACT GTTTATGTAA
     2041 GCAGACAGTT TTATTGTTCA TGATGATATA TTTTTATCTT GTGCAATGTA ACATCAGAGA
     2101 TTTTGAGACA CAACGTGGCT TTGTTGAATA AATCGAACTT TTGCTGAGTT GAAGGATCAG
     2161 TCATGACCAA AATCCCTTAA CGTGAGTTTT CGTTCCACTG AGCGTCAGAC CCCGTAGAAA
     2221 AGATCAAAGG ATCTTCTTGA GATCCTTTTT TTCTGCGCGT AATCTGCTGC TTGCAAACAA
     2281 AAAAACCACC GCTACCAGCG GTGGTTTGTT TGCCGGATCA AGAGCTACCA ACTCTTTTTC
     2341 CGAAGGTAAC TGGCTTCAGC AGAGCGCAGA TACCAAATAC TGTTCTTCTA GTGTAGCCGT
     2401 AGTTAGGCCA CCACTTCAAG AACTCTGTAG CACCGCCTAC ATACCTCGCT CTGCTAATCC
     2461 TGTTACCAGT GGCTGCTGCC AGTGGCGATA AGTCGTGTCT TACCGGGTTG GACTCAAGAC
     2521 GATAGTTACC GGATAAGGCG CAGCGGTCGG GCTGAACGGG GGGTTCGTGC ACACAGCCCA
     2581 GCTTGGAGCG AACGACCTAC ACCGAACTGA GATACCTACA GCGTGAGCTA TGAGAAAGCG
     2641 CCACGCTTCC CGAAGGGAGA AAGGCGGACA GGTATCCGGT AAGCGGCAGG GTCGGAACAG
     2701 GAGAGCGCAC GAGGGAGCTT CCAGGGGGAA ACGCCTGGTA TCTTTATAGT CCTGTCGGGT
     2761 TTCGCCACCT CTGACTTGAG CGTCGATTTT TGTGATGCTC GTCAGGGGGG CGGAGCCTAT
     2821 GGAAAAACGC CAGCAACGCG GCCTTTTTAC GGTTCCTGGC CTTTTGCTGG CCTTTTGCTC
     2881 ACATGTTCTT TCCTGCGTTA TCCCCTGATT CTGTGGATAA CCGT
//
