# Supplementary material for: A Multiplex MoClo Toolkit for Extensive and Flexible Engineering of Saccharomyces cerevisiae
Source: ACS Synth Biol. 2023 Nov 6;12(11):3393–405. doi: 10.1021/acssynbio.3c00423 (PMC10661031; doi:10.1021/acssynbio.3c00423)
Supplement: Supplementary file 2 — sb3c00423_si_002.zip [file sb3c00423_si_002.zip › MYT Plasmids/pMYT010.gb]

LOCUS       pMYT010                 1887 bp ds-DNA     circular     17-AUG-2023
DEFINITION  .
COMMENT     Description: pTet2 YTK Part Type: 2 Antibiotic Resistance:
            Chloramphenicol Copy Number: High Copy Addgene ID: 180663 Plate
            Position: A10
FEATURES             Location/Qualifiers
     misc_feature    28..46
                     /label="TetO"
                     /ApEinfo_revcolor="#9eafd2"
                     /ApEinfo_fwdcolor="#9eafd2"
     misc_feature    59..77
                     /label="TetO"
                     /ApEinfo_revcolor="#9eafd2"
                     /ApEinfo_fwdcolor="#9eafd2"
     misc_feature    78..107
                     /label="AT-Rich Spacer"
                     /ApEinfo_revcolor="#85dae9"
                     /ApEinfo_fwdcolor="#85dae9"
     misc_feature    108..227
                     /label="ScYGK3 Core Promoter"
                     /ApEinfo_revcolor="#84b0dc"
                     /ApEinfo_fwdcolor="#84b0dc"
     misc_feature      complement(250..358)
                     /label="CamR Terminator"
                     /ApEinfo_revcolor="#84b0dc"
                     /ApEinfo_fwdcolor="#84b0dc"
     misc_feature             complement(359..1018)
                     /label="CamR"
                     /ApEinfo_revcolor="#0000ff"
                     /ApEinfo_fwdcolor="#0000ff"
     misc_feature        complement(1019..1123)
                     /label="CamR Promoter"
                     /ApEinfo_revcolor="#84b0dc"
                     /ApEinfo_fwdcolor="#84b0dc"
     misc_feature      complement(1124..1887)
                     /label="ColE1"
                     /ApEinfo_revcolor="#7f7f7f"
                     /ApEinfo_fwdcolor="#7f7f7f"
ORIGIN
        1 AGTCGGTCTC AAACGAGAAT CTATCGGTCC CTATCAGTGA TAGAGAATCT GCTGATCGTC
       61 CCTATCAGTG ATAGAGAATC AAATCAGTTA ATAAGTACTT AATTTAATAT AAAGAGGTGT
      121 CGTTCTTCGT TGTGTTGATA CAGTACGTAC ATCGATGAGG ACACTAAAAA ACAAACAAAA
      181 AAAAAGAAAA TACTACATAC ATTTTGCTTT TAGCACTAAC ATACCTAAAA AAGATCTATG
      241 TGAGACCAGA CCAATAAAAA ACGCCCGGCG GCAACCGAGC GTTCTGAACA AATCCAGATG
      301 GAGTTCTGAG GTCATTACTG GATCTATCAA CAGGAGTCCA AGCGAGCTCG ATATCAAATT
      361 ACGCCCCGCC CTGCCACTCA TCGCAGTACT GTTGTAATTC ATTAAGCATT CTGCCGACAT
      421 GGAAGCCATC ACAAACGGCA TGATGAACCT GAATCGCCAG CGGCATCAGC ACCTTGTCGC
      481 CTTGCGTATA ATATTTGCCC ATGGTGAAAA CGGGGGCGAA GAAGTTGTCC ATATTGGCCA
      541 CGTTTAAATC AAAACTGGTG AAACTCACCC AGGGATTGGC TGAAACGAAA AACATATTCT
      601 CAATAAACCC TTTAGGGAAA TAGGCCAGGT TTTCACCGTA ACACGCCACA TCTTGCGAAT
      661 ATATGTGTAG AAACTGCCGG AAATCGTCGT GGTATTCACT CCAGAGCGAT GAAAACGTTT
      721 CAGTTTGCTC ATGGAAAACG GTGTAACAAG GGTGAACACT ATCCCATATC ACCAGCTCAC
      781 CGTCTTTCAT TGCCATACGA AATTCCGGAT GAGCATTCAT CAGGCGGGCA AGAATGTGAA
      841 TAAAGGCCGG ATAAAACTTG TGCTTATTTT TCTTTACGGT CTTTAAAAAG GCCGTAATAT
      901 CCAGCTGAAC GGTCTGGTTA TAGGTACATT GAGCAACTGA CTGAAATGCC TCAAAATGTT
      961 CTTTACGATG CCATTGGGAT ATATCAACGG TGGTATATCC AGTGATTTTT TTCTCCATTT
     1021 TAGCTTCCTT AGCTCCTGAA AATCTCGATA ACTCAAAAAA TACGCCCGGT AGTGATCTTA
     1081 TTTCATTATG GTGAAAGTTG GAACCTCTTA CGTGCCCGAT CAATCATGAC CAAAATCCCT
     1141 TAACGTGAGT TTTCGTTCCA CTGAGCGTCA GACCCCGTAG AAAAGATCAA AGGATCTTCT
     1201 TGAGATCCTT TTTTTCTGCG CGTAATCTGC TGCTTGCAAA CAAAAAAACC ACCGCTACCA
     1261 GCGGTGGTTT GTTTGCCGGA TCAAGAGCTA CCAACTCTTT TTCCGAAGGT AACTGGCTTC
     1321 AGCAGAGCGC AGATACCAAA TACTGTTCTT CTAGTGTAGC CGTAGTTAGG CCACCACTTC
     1381 AAGAACTCTG TAGCACCGCC TACATACCTC GCTCTGCTAA TCCTGTTACC AGTGGCTGCT
     1441 GCCAGTGGCG ATAAGTCGTG TCTTACCGGG TTGGACTCAA GACGATAGTT ACCGGATAAG
     1501 GCGCAGCGGT CGGGCTGAAC GGGGGGTTCG TGCACACAGC CCAGCTTGGA GCGAACGACC
     1561 TACACCGAAC TGAGATACCT ACAGCGTGAG CTATGAGAAA GCGCCACGCT TCCCGAAGGG
     1621 AGAAAGGCGG ACAGGTATCC GGTAAGCGGC AGGGTCGGAA CAGGAGAGCG CACGAGGGAG
     1681 CTTCCAGGGG GAAACGCCTG GTATCTTTAT AGTCCTGTCG GGTTTCGCCA CCTCTGACTT
     1741 GAGCGTCGAT TTTTGTGATG CTCGTCAGGG GGGCGGAGCC TATGGAAAAA CGCCAGCAAC
     1801 GCGGCCTTTT TACGGTTCCT GGCCTTTTGC TGGCCTTTTG CTCACATGTT CTTTCCTGCG
     1861 TTATCCCCTG ATTCTGTGGA TAACCGT
//
