# Supplementary material for: A Multiplex MoClo Toolkit for Extensive and Flexible Engineering of Saccharomyces cerevisiae
Source: ACS Synth Biol. 2023 Nov 6;12(11):3393–405. doi: 10.1021/acssynbio.3c00423 (PMC10661031; doi:10.1021/acssynbio.3c00423)
Supplement: Supplementary file 2 — sb3c00423_si_002.zip [file sb3c00423_si_002.zip › MYT Plasmids/pMYT096.gb]

LOCUS       pMYT096                 9710 bp ds-DNA     circular     17-AUG-2023
DEFINITION  .
COMMENT     Description: Transient CRISPR Vector YTK Part Type: N/A Antibiotic
            Resistance: Spectinomycin Copy Number: High Copy Addgene ID: 198867
            Plate Position: H12
FEATURES             Location/Qualifiers
     misc_feature    9..508
                     /label="500 bp junk"
                     /ApEinfo_revcolor="#85dae9"
                     /ApEinfo_fwdcolor="#85dae9"
     misc_feature        541..1014
                     /label="SpTDH3 Promoter"
                     /ApEinfo_revcolor="#84b0dc"
                     /ApEinfo_fwdcolor="#84b0dc"
     misc_feature             1030..1050
                     /label="NLS"
                     /ApEinfo_revcolor="#b1ff67"
                     /ApEinfo_fwdcolor="#b1ff67"
     misc_feature             1063..5163
                     /label="Cas9"
                     /ApEinfo_revcolor="#84b0dc"
                     /ApEinfo_fwdcolor="#84b0dc"
     misc_feature             5176..5199
                     /label="NLS"
                     /ApEinfo_revcolor="#ff9ccd"
                     /ApEinfo_fwdcolor="#ff9ccd"
     misc_feature      5216..5364
                     /label="ScRPL15A Terminator"
                     /ApEinfo_revcolor="#ff9ccd"
                     /ApEinfo_fwdcolor="#ff9ccd"
     misc_feature        5425..5711
                     /label="ScPFY1 Promoter"
                     /ApEinfo_revcolor="#84b0dc"
                     /ApEinfo_fwdcolor="#84b0dc"
     misc_feature            5728..5804
                     /label="tGCC"
                     /ApEinfo_revcolor="#c7b0e3"
                     /ApEinfo_fwdcolor="#c7b0e3"
     misc_feature        5816..5945
                     /label="BBa_J72163 GlpT Promoter"
                     /ApEinfo_revcolor="#b1ff67"
                     /ApEinfo_fwdcolor="#b1ff67"
     misc_feature             5946..5981
                     /label="RBS"
                     /ApEinfo_revcolor="#b1ff67"
                     /ApEinfo_fwdcolor="#b1ff67"
     misc_feature             5982..6698
                     /label="sfGFP"
                     /ApEinfo_revcolor="#b1ff67"
                     /ApEinfo_fwdcolor="#b1ff67"
     misc_feature      6699..6827
                     /label="BBa_B0015 Terminator"
                     /ApEinfo_revcolor="#b1ff67"
                     /ApEinfo_fwdcolor="#b1ff67"
     misc_feature        6828..6903
                     /label="Cas9 gRNA scaffold"
                     /ApEinfo_revcolor="#9eafd2"
                     /ApEinfo_fwdcolor="#9eafd2"
     misc_feature            6904..6985
                     /label="tCCC"
                     /ApEinfo_revcolor="#9eafd2"
                     /ApEinfo_fwdcolor="#9eafd2"
     misc_feature    7012..7261
                     /label="ScVMA16 terminator"
                     /ApEinfo_revcolor="#ff9ccd"
                     /ApEinfo_fwdcolor="#ff9ccd"
     misc_feature    7294..7793
                     /label="500 bp junk"
                     /ApEinfo_revcolor="#85dae9"
                     /ApEinfo_fwdcolor="#85dae9"
     misc_feature             complement(7802..8812)
                     /label="SpecR"
                     /ApEinfo_revcolor="#ffef86"
                     /ApEinfo_fwdcolor="#ffef86"
     misc_feature        complement(8813..8946)
                     /label="SpecR Promoter"
                     /ApEinfo_revcolor="#cbb300"
                     /ApEinfo_fwdcolor="#cbb300"
     misc_feature      complement(8947..9710)
                     /label="ColE1"
                     /ApEinfo_revcolor="#7f7f7f"
                     /ApEinfo_fwdcolor="#7f7f7f"
ORIGIN
        1 GCGGCCGCGG GAAGGTTTAA AGCTTATATG CGAGGCCCAA CCTAGGCGTT ATAATGCTAT
       61 TAGGACTACA CGAACGGTGT CCGAGCGTGG TTTCGCTCAA GTGAGCACCT TAAATCTCAT
      121 CACGCTTGGT AACACGGGGC AAACGCTGCC AAGCTACTAT CCCAATTTAT GGACCGTGTA
      181 CAGGGAGGAC TGGCTGCTGA ATAGTTCCCA TCTATAGTCC CTGTGTTGCA TCTCCGTTAG
      241 CATTCGTATG GCACTTACTG CTGCGGACCG AAAACCCATG CAGCACCTTC ACCGCCTAGC
      301 GATTATAAAC GGAAAGCGTA TAAGCTTTTT GTGGTAGTAT CCGACTACAG GACAAGCGCC
      361 GGGTGGAGAC TTAAATCATA TGTGTTTGGG TCAACAGCTC CACTCGGCGG TCAGGGTCAC
      421 TGTTCGTAAA TTGCCAAACA CCCCCGCGGG GGCATAGCAT CCAGCAGAGT TATTAGTTAT
      481 CCCAGATGTT TTATACGGCG AGTCACCTCT GCCTCAGTAA GCGGGAAACA CCGTAAAACG
      541 CATTCATCTT TCACCTGCCA TTAGTAACCC GACTTCTCAT TGAGCGGGTT ACGGCAGCCA
      601 CAGGCCACAT TCCGAATGTC TGGGTGAGCG GTCCCTTTTC CAGCATCCAC TAAATATCTC
      661 GGATCGCGCT TTTTAATCTG GCTTCCTGAA AAAAATCAAT GGAGTGATGC AAACTGACTG
      721 GAGCAAAAAG CTGACACAAG GCAATCGACC TACGTGTCTG TCTATTTTCT CACACCTTCT
      781 ATTACCTTCT AACTCTCTGG GTTGGAAAAA ACTGAAAAAA AGGTTGTCTC CAGTTTCCAC
      841 AAATCATCCC CCTGTTTGAT TAATAAATAT ATAAAGACGA CAACTATCGA TCATAAACTC
      901 ATAAAACTAT AACTCCTTTA CACTTCTTAT TTTATAGTTA TTCTATTTTA ATTCTTATTG
      961 ATTTTAAAAC CCCAAGAACT TAGTTTCGAA AACACACACA CACAAACAAT TAAAAGATCT
     1021 ATGTCTGATC CAAAAAAGAA GAGAAAGGTC GGTTCTGGTT CTGACAAGAA ATACTCTATT
     1081 GGTTTGGACA TTGGCACCAA TTCTGTTGGT TGGGCTGTTA TTACTGACGA GTACAAAGTT
     1141 CCCTCCAAGA AGTTTAAGGT TTTGGGTAAC ACTGACAGGC ACTCCATTAA GAAAAATTTG
     1201 ATTGGTGCCC TGTTGTTCGA TTCTGGTGAA ACTGCTGAAG CTACTAGATT GAAAAGAACC
     1261 GCTAGAAGAA GATACACCAG AAGAAAGAAC AGAATCTGCT ACTTGCAAGA GATTTTCTCT
     1321 AACGAAATGG CCAAGGTTGA TGATTCATTC TTCCACAGAT TGGAAGAGTC CTTCTTGGTT
     1381 GAAGAGGATA AGAAACACGA AAGACATCCA ATCTTCGGTA ACATCGTTGA TGAAGTTGCT
     1441 TACCACGAAA AGTACCCAAC TATCTACCAT TTGAGAAAGA AGTTGGTTGA CTCTACCGAT
     1501 AAGGCTGATT TGAGATTGAT CTATTTGGCT TTGGCCCACA TGATTAAGTT CAGAGGTCAT
     1561 TTCTTGATCG AGGGTGATTT GAATCCAGAT AACTCCGATG TTGACAAGTT GTTCATCCAA
     1621 TTGGTCCAAA CTTACAACCA GTTGTTCGAA GAAAATCCAA TCAATGCCTC TGGTGTTGAT
     1681 GCTAAGGCTA TTTTGTCTGC TAGACTGTCT AAGTCAAGAA GGTTGGAAAA CTTGATTGCT
     1741 CAATTGCCAG GTGAAAAGAA GAATGGTTTG TTCGGTAATT TGATCGCCTT GTCTTTGGGT
     1801 TTGACTCCAA ATTTCAAGTC CAACTTCGAT TTGGCTGAAG ATGCTAAGTT GCAATTGTCT
     1861 AAGGATACCT ACGATGATGA CTTGGATAAT TTGTTGGCCC AAATCGGTGA TCAATACGCT
     1921 GATTTGTTTT TGGCTGCTAA GAACTTGTCC GATGCCATTT TGTTGTCCGA TATCTTGAGA
     1981 GTTAACACCG AAATTACTAA GGCTCCATTG TCTGCCTCTA TGATCAAAAG ATACGATGAA
     2041 CACCACCAAG ACTTGACTTT GTTGAAAGCT TTGGTCAGAC AACAGTTGCC AGAAAAGTAC
     2101 AAAGAAATCT TCTTCGACCA GTCCAAAAAT GGTTACGCTG GTTATATTGA TGGTGGTGCT
     2161 TCTCAAGAAG AGTTCTACAA GTTCATTAAG CCCATCTTGG AAAAGATGGA TGGTACTGAA
     2221 GAACTGTTGG TCAAGTTGAA CAGAGAAGAT TTGTTGAGAA AGCAGAGAAC CTTCGATAAC
     2281 GGTTCTATTC CACATCAAAT CCACTTGGGT GAATTGCATG CTATTTTGAG AAGGCAAGAG
     2341 GATTTCTACC CATTCTTGAA GGATAACAGA GAAAAGATCG AGAAGATCCT GACCTTCAGA
     2401 ATCCCATATT ATGTTGGTCC ATTGGCCAGA GGTAATTCAA GATTTGCTTG GATGACTAGG
     2461 AAGTCCGAAG AAACTATTAC TCCATGGAAC TTCGAAGAGG TTGTTGATAA GGGTGCTTCT
     2521 GCTCAATCCT TCATTGAAAG AATGACTAAC TTCGACAAGA ACCTGCCAAA CGAAAAGGTT
     2581 TTGCCAAAAC ACTCTTTGCT GTACGAATAC TTCACCGTCT ACAACGAATT GACTAAGGTT
     2641 AAGTACGTCA CCGAAGGTAT GAGAAAACCA GCTTTTTTGT CTGGTGAACA AAAGAAGGCT
     2701 ATCGTCGATT TGTTGTTCAA GACTAACAGA AAGGTTACCG TCAAGCAATT GAAAGAGGAC
     2761 TACTTCAAGA AAATCGAGTG CTTCGACTCC GTTGAAATTA GTGGTGTTGA AGATAGATTC
     2821 AACGCCTCCT TAGGTACTTA CCATGACTTA TTGAAGATCA TCAAGGACAA GGATTTCTTG
     2881 GACAACGAAG AAAACGAGGA TATCTTGGAG GATATCGTTT TGACTTTGAC CTTGTTCGAG
     2941 GATAGGGAAA TGATCGAAGA AAGGTTGAAA ACCTACGCTC ACTTGTTTGA TGATAAGGTC
     3001 ATGAAGCAGT TGAAGAGAAG AAGGTATACT GGTTGGGGTA GATTGTCTAG GAAATTGATT
     3061 AACGGTATCA GGGACAAGCA ATCCGGTAAG ACTATTTTGG ACTTTTTGAA GTCTGATGGC
     3121 TTCGCCAATA GAAACTTCAT GCAATTGATC CACGATGACA GCTTGACCTT CAAAGAAGAT
     3181 ATTCAAAAGG CCCAAGTTTC CGGTCAAGGT GATTCTTTAC ATGAACATAT TGCTAACTTG
     3241 GCTGGTTCCC CAGCTATTAA GAAAGGTATT TTACAAACCG TTAAGGTGGT CGACGAATTG
     3301 GTAAAAGTTA TGGGTAGACA TAAGCCAGAG AACATCGTTA TTGAAATGGC TAGAGAAAAT
     3361 CAGACTACCC AAAAGGGTCA AAAGAACTCC AGAGAAAGGA TGAAGAGAAT TGAAGAGGGT
     3421 ATCAAAGAAT TGGGCTCCCA GATTTTGAAA GAACACCCAG TTGAAAACAC CCAATTGCAG
     3481 AACGAAAAGC TGTACTTGTA CTACTTGCAG AATGGTAGAG ATATGTACGT CGACCAAGAA
     3541 TTGGATATCA ACAGATTGTC CGATTACGAT GTCGATCATA TCGTTCCACA GTCTTTTTTG
     3601 AAGGATGACT CCATCGATAA CAAGGTCTTG ACTAGATCCG ATAAGAACAG AGGTAAGTCT
     3661 GATAACGTTC CATCTGAAGA GGTCGTCAAG AAGATGAAGA ATTATTGGAG ACAGTTGCTG
     3721 AACGCCAAGT TGATTACTCA AAGAAAGTTC GACAATTTGA CCAAGGCTGA AAGAGGTGGT
     3781 TTGTCTGAAT TGGACAAAGC AGGTTTCATT AAGAGGCAAT TGGTTGAAAC TAGGCAAATC
     3841 ACCAAACACG TTGCCCAAAT TTTGGATTCC AGAATGAATA CCAAGTACGA CGAAAACGAT
     3901 AAGTTGATCA GGGAAGTTAA GGTCATCACG TTGAAGTCTA AGTTGGTTTC CGATTTCAGA
     3961 AAGGACTTCC AATTCTACAA GGTCAGGGAA ATCAACAACT ACCATCATGC TCATGATGCT
     4021 TACTTGAATG CTGTTGTTGG TACTGCCTTG ATTAAGAAGT ATCCAAAGTT GGAATCCGAG
     4081 TTCGTTTACG GTGATTACAA GGTTTACGAC GTCAGAAAGA TGATTGCCAA GTCCGAACAA
     4141 GAAATTGGTA AGGCTACTGC TAAGTACTTC TTCTACTCCA ACATCATGAA TTTCTTCAAG
     4201 ACCGAAATCA CTTTGGCCAA CGGTGAAATT AGAAAAAGGC CATTGATTGA GACTAACGGT
     4261 GAGACTGGTG AAATAGTTTG GGATAAGGGT AGAGATTTCG CTACCGTTAG AAAAGTTTTG
     4321 TCCATGCCAC AAGTTAACAT CGTCAAAAAG ACCGAAGTTC AAACTGGTGG TTTCTCCAAA
     4381 GAATCCATCT TGCCAAAAAG AAACTCCGAC AAATTGATCG CCAGAAAGAA AGATTGGGAC
     4441 CCAAAAAAGT ATGGTGGTTT TGATTCTCCA ACCGTTGCTT ACTCTGTTTT GGTTGTTGCT
     4501 AAAGTTGAAA AGGGCAAGAG CAAGAAGTTG AAGTCAGTCA AAGAACTATT GGGCATCACG
     4561 ATCATGGAAA GGTCATCTTT TGAAAAAAAC CCAATCGACT TTTTGGAGGC CAAGGGTTAC
     4621 AAAGAAGTTA AGAAGGATCT GATTATCAAG CTGCCCAAGT ACTCTTTGTT CGAATTGGAA
     4681 AACGGTCGTA AGAGAATGTT GGCTTCTGCT GGTGAATTAC AAAAGGGTAA TGAATTGGCT
     4741 CTGCCCTCTA AGTACGTTAA CTTTCTATAC TTGGCCTCTC ACTACGAAAA GTTGAAGGGT
     4801 TCTCCTGAAG ATAACGAACA AAAGCAGTTG TTTGTCGAAC AGCATAAGCA CTACTTGGAC
     4861 GAAATCATCG AACAGATTTC TGAATTTTCC AAGAGGGTTA TTTTGGCTGA TGCCAATTTG
     4921 GATAAGGTCT TGTCTGCTTA CAACAAGCAC AGAGATAAGC CAATTAGAGA ACAAGCCGAA
     4981 AACATCATTC ACCTGTTCAC TTTGACTAAT TTGGGTGCTC CAGCTGCTTT TAAGTATTTC
     5041 GATACCACCA TCGACAGAAA GAGATACACT TCTACAAAAG AGGTTCTGGA CGCTACCTTG
     5101 ATTCATCAAT CTATTACTGG CTTGTACGAA ACCAGGATCG ACTTGTCTCA ATTAGGTGGT
     5161 GATGGTTCAG GTTCTCCACC AAAGAAAAAA CGTAAGGTCT GAATCCTAAC TCGAGCTGGT
     5221 TGATGGAAAA TATAATTTTA TTGGGCAAAC TTTTGTTTAT CTGATGTGTT TTATACTATT
     5281 ATCTTTTTAA TTAATGATTC TATATACAAA CCTGTATATT TTTTCTTTAA CCAATTTTTT
     5341 TTTTTATAGA CCTAGAGCTG TACTGCTGAC CCAACGCCTT CCACACTGAA AAGGTACGAC
     5401 GAAGAAGGGT AAGACGGCTC AACGAGCAGA CGTTACTTTG TTTATATATA TTAGTATGTA
     5461 CAATCGCAAA GAAATGGAGT GATGACATGT TGTAGTATTT AGTATGAGGT TACTGTGTGG
     5521 GAGGTTTTAC CATGATTTTT GGCGAGAACA CGCCATGAAA TGTCTTTGTA CGAAACTCAT
     5581 TACCCGCATT AATATTTTTT TTCTTTTTAA AGCTCAGTTG ACCCTTTCTC ATTCCCTTCT
     5641 TAAAACAACT GTGTGATCCT TGAGAAAAGA TAAATTACAT ACACAACATA AACCCAACTA
     5701 CGATCGCAAA TTGAATTCGC ATCTAGAAAA ATAATAAGCG CAAGTGGTTT AGTGGTAAAA
     5761 TCCAACGTTG CCATCGTTGG GCCCCCGGTT CGATTCCGGG CTTGCGCATG AGACCGAAAG
     5821 TGAAACGTGA TTTCATGCGT CATTTTGAAC ATTTTGTAAA TCTTATTTAA TAATGTGTGC
     5881 GGCAATTCAC ATTTAATTTA TGAATGTTTT CTTAACATCG CGGCAACTCA AGAAACGGCA
     5941 GGTTCGGATC TTAGCTACTA GAGAAAGAGG AGAAATACTA GATGCGTAAA GGCGAAGAAC
     6001 TGTTCACTGG TGTCGTCCCT ATTCTGGTGG AACTGGATGG TGATGTCAAC GGTCATAAGT
     6061 TTTCCGTGCG TGGCGAGGGT GAAGGTGACG CAACTAATGG TAAACTGACG CTGAAGTTCA
     6121 TCTGTACTAC TGGTAAACTG CCGGTTCCTT GGCCGACTCT GGTAACGACG CTGACTTATG
     6181 GTGTTCAGTG CTTTGCTCGT TATCCGGACC ATATGAAGCA GCATGACTTC TTCAAGTCCG
     6241 CCATGCCGGA AGGCTATGTG CAGGAACGCA CGATTTCCTT TAAGGATGAC GGCACGTACA
     6301 AAACGCGTGC GGAAGTGAAA TTTGAAGGCG ATACCCTGGT AAACCGCATT GAGCTGAAAG
     6361 GCATTGACTT TAAAGAGGAC GGCAATATCC TGGGCCATAA GCTGGAATAC AATTTTAACA
     6421 GCCACAATGT TTACATCACC GCCGATAAAC AAAAAAATGG CATTAAAGCG AATTTTAAAA
     6481 TTCGCCACAA CGTGGAGGAT GGCAGCGTGC AGCTGGCTGA TCACTACCAG CAAAACACTC
     6541 CAATCGGTGA TGGTCCTGTT CTGCTGCCAG ACAATCACTA TCTGAGCACG CAAAGCGTTC
     6601 TGTCTAAAGA TCCGAACGAG AAACGCGATC ATATGGTTCT GCTGGAGTTC GTAACCGCAG
     6661 CGGGCATCAC GCATGGTATG GATGAACTGT ACAAATGACC AGGCATCAAA TAAAACGAAA
     6721 GGCTCAGTCG AAAGACTGGG CCTTTCGTTT TATCTGTTGT TTGTCGGTGA ACGCTCTCTA
     6781 CTAGAGTCAC ACTGGCTCAC CTTCGGGTGG GCCTTTCTGC GTTTATAGTT TTAGAGCTAG
     6841 AAATAGCAAG TTAAAATAAG GCTAGTCCGT TATCAACTTG AAAAAGTGGC ACCGAGTCGG
     6901 TGCTGATTGA AACGCGCAAG TGGTTCAGTG GTTAGAATTT ATGCTTCCCA AGCATGAGGC
     6961 CCGGGTTCGA TTCCCGGCTT GCGCAGGTCT CAATCCACTA GTGCACTGCA GGCGCTCAAA
     7021 CCAGGCTTTT CTTTTCCGTT TTTACGAGCT AGATAAGCGC ATCCATATTT ACTAATAGAT
     7081 ATAATGAGAT ATCTGAGATA CATGTGTATG TATATATGCA CGTTTTCTTT TATTATCTAA
     7141 AAATCATATT ATATTAAGTA AGAGAAAAAA ATGTACAACT ATATAAATAT ATATTTATTT
     7201 AAAATGGTTT TGAATTTTTC CTATTCTGGT TGATATTGCC CAAAAGCTAT TCAGTTTACT
     7261 CGCTGCGGTG GCTTATTCAA CTTACTCAGA TCCATACAGA TCGTGAGCAC CACTTGATTC
     7321 TCTACGATGC CTCACGTCCA CACGAACTAT TACGCTATCC TCTCTTACAG AGCCTAAGGC
     7381 AGTTGAGAAT CAATCTCAAG ATGGATCGGC GCTATCTACC GTGGGTGGGG AAACTCCTAC
     7441 TGACGATTCA ATGTGTGACT GCCTGCCATG CAACTGTCTA CCAGTTCTGT GTCGGGTTCA
     7501 TATTATTACT CCCCTCGTAT ACTTGCGCCA CGGGAGGACG CACGGTCATC CGACTCCTGA
     7561 AATCGTCGGC GAATATCTGC TAGAGGTCGT CTGTTGTGCA ATATCGAAGA AGAGAGACAC
     7621 CCAACACATT GGTATCGTGA AACATTGCTG TTGGGTAGGA GGCGAAGAGC TACGCATGAT
     7681 TTCCGGCAAT CACTATACCT TCGTACAGAC AATGTGGTGA GTGACTTCCA TGCCTCAGGT
     7741 GTAAATTGGG ACCTCTCGCG GGGAACGATC GGCGACTAGA AATGGTCGAT TGCGCGGCCG
     7801 CTTATTTGCC GACTACCTTG GTGATCTCGC CTTTCACGTA GTGGACAAAT TCTTCCAACT
     7861 GATCTGCGCG CGAGGCCAAG CGATCTTCTT CTTGTCCAAG ATAAGCCTGT CTAGCTTCAA
     7921 GTATGACGGG CTGATACTGG GCCGGCAGGC GCTCCATTGC CCAGTCGGCA GCGACATCCT
     7981 TCGGCGCGAT TTTGCCGGTT ACTGCGCTGT ACCAAATGCG GGACAACGTA AGCACTACAT
     8041 TTCGCTCATC GCCAGCCCAG TCGGGCGGCG AGTTCCATAG CGTTAAGGTT TCATTTAGCG
     8101 CCTCAAATAG ATCCTGTTCA GGAACCGGAT CAAAGAGTTC CTCCGCCGCT GGACCTACCA
     8161 AGGCAACGCT ATGTTCTCTT GCTTTTGTCA GCAAGATAGC CAGATCAATG TCGATCGTGG
     8221 CTGGCTCGAA GATACCCGCA AGAATGTCAT TGCGCTGCCA TTCTCCAAAT TGCAGTTCGC
     8281 GCTTAGCTGG ATAACGCCAC GGAATGATGT CGTCGTGCAC AACAATGGTG ACTTCTACAG
     8341 CGCGGAGAAT CTCGCTCTCT CCAGGGGAAG CCGAAGTTTC CAAAAGGTCG TTGATCAAAG
     8401 CTCGCCGCGT TGTTTCATCA AGCCTTACGG TCACCGTAAC CAGCAAATCA ATATCACTGT
     8461 GTGGCTTCAG GCCGCCATCC ACTGCGGAGC CGTACAAATG TACGGCCAGC AACGTCGGTT
     8521 CGAGATGGCG CTCGATGACG CCAACTACCT CTGATAGTTG AGTCGATACT TCGGCGATCA
     8581 CCGCTTCCCT CATAATGTTT AACTTTGTTT TAGGGCGACT GCCCTGCTGC GTAACATCGT
     8641 TGCTGCTCCA TAACATCAAA CATCGACCCA CGGCGTAACG CGCTTGCTGC TTGGATGCCC
     8701 GAGGCATAGA CTGTACCCCA AAAAAACAGT CATAACAAGC CATGAAAACC GCCACTGCGC
     8761 CGTTACCACC GCTGCGTTCG GTCAAGGTTC TGGACCAGTT GCGTGAGCGC ATACGCTACT
     8821 TGCATTACAG CTTACGAACC GAACAGGCTT ATGTCCACTG GGTTCGTGCC TTCATCCGTT
     8881 TCCACGGTGT GCGTCACCCG GCAACCTTGG GTAGCAGCGA AGTCGAGGCA TTTCTGTCCT
     8941 GGCTGGTCAT GACCAAAATC CCTTAACGTG AGTTTTCGTT CCACTGAGCG TCAGACCCCG
     9001 TAGAAAAGAT CAAAGGATCT TCTTGAGATC CTTTTTTTCT GCGCGTAATC TGCTGCTTGC
     9061 AAACAAAAAA ACCACCGCTA CCAGCGGTGG TTTGTTTGCC GGATCAAGAG CTACCAACTC
     9121 TTTTTCCGAA GGTAACTGGC TTCAGCAGAG CGCAGATACC AAATACTGTT CTTCTAGTGT
     9181 AGCCGTAGTT AGGCCACCAC TTCAAGAACT CTGTAGCACC GCCTACATAC CTCGCTCTGC
     9241 TAATCCTGTT ACCAGTGGCT GCTGCCAGTG GCGATAAGTC GTGTCTTACC GGGTTGGACT
     9301 CAAGACGATA GTTACCGGAT AAGGCGCAGC GGTCGGGCTG AACGGGGGGT TCGTGCACAC
     9361 AGCCCAGCTT GGAGCGAACG ACCTACACCG AACTGAGATA CCTACAGCGT GAGCTATGAG
     9421 AAAGCGCCAC GCTTCCCGAA GGGAGAAAGG CGGACAGGTA TCCGGTAAGC GGCAGGGTCG
     9481 GAACAGGAGA GCGCACGAGG GAGCTTCCAG GGGGAAACGC CTGGTATCTT TATAGTCCTG
     9541 TCGGGTTTCG CCACCTCTGA CTTGAGCGTC GATTTTTGTG ATGCTCGTCA GGGGGGCGGA
     9601 GCCTATGGAA AAACGCCAGC AACGCGGCCT TTTTACGGTT CCTGGCCTTT TGCTGGCCTT
     9661 TTGCTCACAT GTTCTTTCCT GCGTTATCCC CTGATTCTGT GGATAACCGT
//
