# Supplementary material for: A Multiplex MoClo Toolkit for Extensive and Flexible Engineering of Saccharomyces cerevisiae
Source: ACS Synth Biol. 2023 Nov 6;12(11):3393–405. doi: 10.1021/acssynbio.3c00423 (PMC10661031; doi:10.1021/acssynbio.3c00423)
Supplement: Supplementary file 2 — sb3c00423_si_002.zip [file sb3c00423_si_002.zip › MYT Plasmids/pMYT034.gb]

LOCUS       pMYT034                 6208 bp ds-DNA     circular     17-AUG-2023
DEFINITION  .
COMMENT     Description: LYS2 YTK Part Type: N/A Antibiotic Resistance:
            Chloramphenicol Copy Number: High Copy Addgene ID: 180687 Plate
            Position: C10
FEATURES             Location/Qualifiers
     misc_feature        13..252
                     /label="ScLYS2 Promoter"
                     /ApEinfo_revcolor="#ff9ccd"
                     /ApEinfo_fwdcolor="#ff9ccd"
     misc_feature             253..4431
                     /label="LYS2"
                     /ApEinfo_revcolor="#ff9ccd"
                     /ApEinfo_fwdcolor="#ff9ccd"
     misc_feature      4432..4558
                     /label="ScLYS2 Terminator"
                     /ApEinfo_revcolor="#ff9ccd"
                     /ApEinfo_fwdcolor="#ff9ccd"
     misc_feature      complement(4571..4679)
                     /label="CamR Terminator"
                     /ApEinfo_revcolor="#84b0dc"
                     /ApEinfo_fwdcolor="#84b0dc"
     misc_feature             complement(4680..5339)
                     /label="CamR"
                     /ApEinfo_revcolor="#0000ff"
                     /ApEinfo_fwdcolor="#0000ff"
     misc_feature        complement(5340..5444)
                     /label="CamR Promoter"
                     /ApEinfo_revcolor="#84b0dc"
                     /ApEinfo_fwdcolor="#84b0dc"
     misc_feature      complement(5445..6208)
                     /label="ColE1"
                     /ApEinfo_revcolor="#7f7f7f"
                     /ApEinfo_fwdcolor="#7f7f7f"
ORIGIN
        1 GAAGACATTA CAAATTCCAC TTGCAATTAC ATAAAAAATT CCGGCGGTTT TTCGCGTGTG
       61 ACTCAATGTC GAAATACCTG CCTAATGAAC ATGAACATCG CCCAAATGTA TTTCAAGACC
      121 CGCTGGGAGA AGTTCAAGAT ATATAAGTAA CAAGCAGCCA ATAGTATAAA AAAAAATCTG
      181 AGTTTATTAC CTTTCCTGGA ATTTCAGTGA AAAACTGCTA ATTATAGAGA GATATCACAG
      241 AGTTACTCAC TAATGACTAA CGAAAAGGTC TGGATAGAGA AGTTGGATAA TCCAACTCTT
      301 TCAGTGTTAC CACATGACTT TTTACGCCCA CAACAAGAAC CTTATACGAA ACAAGCTACA
      361 TATTCGTTAC AGCTACCTCA GCTCGATGTG CCTCATGATA GTTTTTCTAA CAAATACGCT
      421 GTCGCTTTGA GTGTATGGGC TGCATTGATA TATAGAGTAA CCGGTGACGA TGATATTGTT
      481 CTTTATATTG CGAATAACAA AATCTTAAGA TTCAATATTC AACCAACGTG GTCATTTAAT
      541 GAGCTGTATT CTACAATTAA CAATGAGTTG AACAAGCTCA ATTCTATTGA GGCCAATTTT
      601 TCCTTTGACG AGCTAGCTGA AAAAATTCAA AGTTGCCAAG ATTTGGAAAG GACCCCTCAG
      661 TTGTTCCGTT TGGCCTTTTT GGAAAACCAA GATTTCAAAT TAGACGAGTT CAAGCATCAT
      721 TTAGTGGACT TTGCTTTGAA TTTGGATACC AGTAATAATG CGCATGTTTT GAACTTAATT
      781 TATAACAGCT TACTGTATTC GAATGAAAGA GTAACCATTG TTGCGGACCA ATTTACTCAA
      841 TATTTGACTG CTGCGCTAAG CGATCCATCC AATTGCATAA CTAAAATCTC TCTGATCACC
      901 GCATCATCCA AGGATAGTTT ACCTGATCCA ACTAAGAACT TGGGCTGGTG CGATTTCGTG
      961 GGGTGTATTC ACGACATTTT CCAGGACAAT GCTGAAGCCT TCCCAGAGAG AACCTGTGTT
     1021 GTGGAGACTC CAACACTAAA TTCCGACAAG TCCCGTTCTT TCACTTATCG CGACATCAAC
     1081 CGCACTTCTA ACATAGTTGC CCATTATTTG ATTAAAACAG GTATCAAAAG AGGTGATGTA
     1141 GTGATGATCT ATTCTTCTAG GGGTGTGGAT TTGATGGTAT GTGTGATGGG TGTCTTGAAA
     1201 GCCGGCGCAA CCTTTTCAGT TATCGACCCT GCATATCCCC CAGCCAGACA AACCATTTAC
     1261 TTAGGTGTTG CTAAACCACG TGGGTTGATT GTTATTAGAG CTGCTGGACA ATTGGATCAA
     1321 TTGGTAGAAG ATTACATCAA TGATGAATTG GAGATTGTTT CAAGAATCAA TTCCATCGCT
     1381 ATTCAAGAAA ATGGTACCAT TGAAGGTGGC AAATTGGACA ATGGCGAGGA TGTTTTGGCT
     1441 CCATATGATC ACTACAAAGA CACCAGAACA GGTGTTGTAG TTGGACCAGA TTCCAACCCA
     1501 ACCCTATCTT TCACATCTGG TTCCGAAGGT ATTCCTAAGG GTGTTCTTGG TAGACATTTT
     1561 TCCTTGGCTT ATTATTTCAA TTGGATGTCC AAAAGGTTCA ACTTAACAGA AAATGATAAA
     1621 TTCACAATGC TGAGCGGTAT TGCACATGAT CCAATTCAAA GAGATATGTT TACACCATTA
     1681 TTTTTAGGTG CCCAATTGTA TGTCCCTACT CAAGATGATA TTGGTACACC GGGCCGTTTA
     1741 GCGGAATGGA TGAGTAAGTA TGGTTGCACA GTTACCCATT TAACACCTGC CATGGGTCAA
     1801 TTACTTACTG CCCAAGCTAC TACACCATTC CCTAAGTTAC ATCATGCGTT CTTTGTGGGT
     1861 GACATTTTAA CAAAACGTGA TTGTCTGAGG TTACAAACCT TGGCAGAAAA TTGCCGTATT
     1921 GTTAATATGT ACGGTACCAC TGAAACACAG CGTGCAGTTT CTTATTTCGA AGTTAAATCA
     1981 AAAAATGACG ATCCAAACTT TTTGAAAAAA TTGAAAGATG TCATGCCTGC TGGTAAAGGT
     2041 ATGTTGAACG TTCAGCTATT AGTTGTTAAC AGGAACGATC GTACTCAAAT ATGTGGTATT
     2101 GGCGAAATAG GTGAGATTTA TGTTCGTGCA GGTGGTTTGG CCGAAGGTTA TAGAGGATTA
     2161 CCAGAATTGA ATAAAGAAAA ATTTGTGAAC AACTGGTTTG TTGAAAAAGA TCACTGGAAT
     2221 TATTTGGATA AGGATAATGG TGAACCTTGG AGACAATTCT GGTTAGGTCC AAGAGATAGA
     2281 TTGTACAGAA CGGGTGATTT AGGTCGTTAT CTACCAAACG GTGACTGTGA ATGTTGCGGT
     2341 AGGGCTGATG ATCAAGTTAA AATTCGTGGG TTCAGAATCG AATTAGGAGA AATAGATACG
     2401 CACATTTCCC AACATCCATT GGTAAGAGAA AACATTACTT TAGTTCGCAA AAATGCCGAC
     2461 AATGAGCCAA CATTGATCAC ATTTATGGTC CCAAGATTTG ACAAGCCAGA TGACTTGTCT
     2521 AAGTTCCAAA GTGATGTTCC AAAGGAGGTT GAAACTGACC CTATAGTTAA GGGCTTAATC
     2581 GGTTACCATC TTTTATCCAA GGACATCAGG ACTTTCTTAA AGAAAAGATT GGCTAGCTAT
     2641 GCTATGCCTT CCTTGATTGT GGTTATGGAT AAACTACCAT TGAATCCAAA TGGTAAAGTT
     2701 GATAAGCCTA AACTTCAATT CCCAACTCCC AAGCAATTAA ATTTGGTAGC TGAAAATACA
     2761 GTTTCTGAAA CTGACGACTC TCAGTTTACC AATGTTGAGC GCGAGGTTAG AGACTTATGG
     2821 TTAAGTATAT TACCTACCAA GCCAGCATCT GTATCACCAG ATGATTCGTT TTTCGATTTA
     2881 GGTGGTCATT CTATCTTGGC TACCAAAATG ATTTTTACCT TAAAGAAAAA GCTGCAAGTT
     2941 GATTTACCAT TGGGCACAAT TTTCAAGTAT CCAACGATAA AGGCCTTTGC CGCGGAAATT
     3001 GACAGAATTA AATCATCGGG TGGATCATCT CAAGGTGAGG TCGTCGAAAA TGTCACTGCA
     3061 AATTATGCGG AAGATGCCAA GAAATTGGTT GAAACGCTAC CAAGTTCGTA CCCCTCTAGG
     3121 GAATATTTTG TTGAACCTAA TAGTGCCGAA GGAAAAACAA CAATTAATGT GTTTGTTACC
     3181 GGTGTCACAG GATTTCTGGG CTCCTACATC CTTGCAGATT TGTTAGGACG TTCTCCAAAG
     3241 AACTACAGTT TCAAAGTGTT TGCCCACGTC AGGGCCAAGG ATGAAGAAGC TGCATTTGCA
     3301 AGATTACAAA AGGCAGGTAT CACCTATGGT ACTTGGAACG AAAAATTTGC CTCAAATATT
     3361 AAAGTTGTAT TAGGCGATTT ATCTAAAAGC CAATTTGGTC TTTCAGATGA GAAGTGGATG
     3421 GATTTGGCAA ACACAGTTGA TATAATTATC CATAATGGTG CGTTAGTTCA CTGGGTTTAT
     3481 CCATATGCCA AATTGAGAGA TCCAAATGTT ATTTCAACTA TCAATGTTAT GAGCTTAGCC
     3541 GCCGTCGGCA AGCCAAAGTT CTTTGACTTT GTTTCCTCCA CTTCTACTCT TGACACTGAA
     3601 TACTACTTTA ATTTGTCAGA TAAACTTGTT AGCGAAGGGA AGCCAGGCAT TTTAGAATCA
     3661 GACGATTTAA TGAACTCTGC AAGCGGGCTC ACTGGTGGAT ATGGTCAGTC CAAATGGGCT
     3721 GCTGAGTACA TCATTAGACG TGCAGGTGAA AGGGGCCTAC GTGGGTGTAT TGTCAGACCA
     3781 GGTTACGTAA CAGGTGCCTC TGCCAATGGT TCTTCAAACA CAGATGATTT CTTATTGAGA
     3841 TTTTTGAAAG GTTCAGTCCA ATTAGGTAAG ATTCCAGATA TCGAAAATTC CGTGAATATG
     3901 GTTCCAGTAG ATCATGTTGC TCGTGTTGTT GTTGCTACGT CTTTGAATCC TCCCAAAGAA
     3961 AATGAATTGG CCGTTGCTCA AGTAACGGGT CACCCAAGAA TATTATTCAA AGACTACTTG
     4021 TATACTTTAC ACGATTATGG TTACGATGTC GAAATCGAAA GCTATTCTAA ATGGAAGAAA
     4081 TCATTGGAGG CGTCTGTTAT TGACAGGAAT GAAGAAAATG CGTTGTATCC TTTGCTACAC
     4141 ATGGTCTTAG ACAACTTACC TGAAAGTACC AAAGCTCCGG AACTAGACGA TAGGAACGCC
     4201 GTGGCATCTT TAAAGAAAGA CACCGCATGG ACAGGTGTTG ATTGGTCTAA TGGAATAGGT
     4261 GTTACTCCAG AAGAGGTTGG TATATATATT GCATTTTTAA ACAAGGTTGG ATTTTTACCT
     4321 CCACCAACTC ATAATGACAA ACTTCCACTG CCAAGTATAG AACTAACTCA AGCGCAAATA
     4381 AGTCTAGTTG CTTCAGGTGC TGGTGCTCGT GGAAGCTCCG CAGCAGCTTA AGGTTGAGCA
     4441 TTACGTATGA TATGTCCATG TACAATAATT AAATATGAAT TAGGAGAAAG ACTTAGCTTC
     4501 TTTTCGGGTG ATGTCACTTA AAAACTCCGA GAATAATATA TAATAAGAGA ATAAAATAGA
     4561 GTATGTCTTC ACCAATAAAA AACGCCCGGC GGCAACCGAG CGTTCTGAAC AAATCCAGAT
     4621 GGAGTTCTGA GGTCATTACT GGATCTATCA ACAGGAGTCC AAGCGAGCTC GATATCAAAT
     4681 TACGCCCCGC CCTGCCACTC ATCGCAGTAC TGTTGTAATT CATTAAGCAT TCTGCCGACA
     4741 TGGAAGCCAT CACAAACGGC ATGATGAACC TGAATCGCCA GCGGCATCAG CACCTTGTCG
     4801 CCTTGCGTAT AATATTTGCC CATGGTGAAA ACGGGGGCGA AGAAGTTGTC CATATTGGCC
     4861 ACGTTTAAAT CAAAACTGGT GAAACTCACC CAGGGATTGG CTGAAACGAA AAACATATTC
     4921 TCAATAAACC CTTTAGGGAA ATAGGCCAGG TTTTCACCGT AACACGCCAC ATCTTGCGAA
     4981 TATATGTGTA GAAACTGCCG GAAATCGTCG TGGTATTCAC TCCAGAGCGA TGAAAACGTT
     5041 TCAGTTTGCT CATGGAAAAC GGTGTAACAA GGGTGAACAC TATCCCATAT CACCAGCTCA
     5101 CCGTCTTTCA TTGCCATACG AAATTCCGGA TGAGCATTCA TCAGGCGGGC AAGAATGTGA
     5161 ATAAAGGCCG GATAAAACTT GTGCTTATTT TTCTTTACGG TCTTTAAAAA GGCCGTAATA
     5221 TCCAGCTGAA CGGTCTGGTT ATAGGTACAT TGAGCAACTG ACTGAAATGC CTCAAAATGT
     5281 TCTTTACGAT GCCATTGGGA TATATCAACG GTGGTATATC CAGTGATTTT TTTCTCCATT
     5341 TTAGCTTCCT TAGCTCCTGA AAATCTCGAT AACTCAAAAA ATACGCCCGG TAGTGATCTT
     5401 ATTTCATTAT GGTGAAAGTT GGAACCTCTT ACGTGCCCGA TCAATCATGA CCAAAATCCC
     5461 TTAACGTGAG TTTTCGTTCC ACTGAGCGTC AGACCCCGTA GAAAAGATCA AAGGATCTTC
     5521 TTGAGATCCT TTTTTTCTGC GCGTAATCTG CTGCTTGCAA ACAAAAAAAC CACCGCTACC
     5581 AGCGGTGGTT TGTTTGCCGG ATCAAGAGCT ACCAACTCTT TTTCCGAAGG TAACTGGCTT
     5641 CAGCAGAGCG CAGATACCAA ATACTGTTCT TCTAGTGTAG CCGTAGTTAG GCCACCACTT
     5701 CAAGAACTCT GTAGCACCGC CTACATACCT CGCTCTGCTA ATCCTGTTAC CAGTGGCTGC
     5761 TGCCAGTGGC GATAAGTCGT GTCTTACCGG GTTGGACTCA AGACGATAGT TACCGGATAA
     5821 GGCGCAGCGG TCGGGCTGAA CGGGGGGTTC GTGCACACAG CCCAGCTTGG AGCGAACGAC
     5881 CTACACCGAA CTGAGATACC TACAGCGTGA GCTATGAGAA AGCGCCACGC TTCCCGAAGG
     5941 GAGAAAGGCG GACAGGTATC CGGTAAGCGG CAGGGTCGGA ACAGGAGAGC GCACGAGGGA
     6001 GCTTCCAGGG GGAAACGCCT GGTATCTTTA TAGTCCTGTC GGGTTTCGCC ACCTCTGACT
     6061 TGAGCGTCGA TTTTTGTGAT GCTCGTCAGG GGGGCGGAGC CTATGGAAAA ACGCCAGCAA
     6121 CGCGGCCTTT TTACGGTTCC TGGCCTTTTG CTGGCCTTTT GCTCACATGT TCTTTCCTGC
     6181 GTTATCCCCT GATTCTGTGG ATAACCGT
//
