# Supplementary material for: A Multiplex MoClo Toolkit for Extensive and Flexible Engineering of Saccharomyces cerevisiae
Source: ACS Synth Biol. 2023 Nov 6;12(11):3393–405. doi: 10.1021/acssynbio.3c00423 (PMC10661031; doi:10.1021/acssynbio.3c00423)
Supplement: Supplementary file 2 — sb3c00423_si_002.zip [file sb3c00423_si_002.zip › MYT Plasmids/pMYT014.gb]

LOCUS       pMYT014                 2035 bp ds-DNA     circular     17-AUG-2023
DEFINITION  .
COMMENT     Description: pTet6 YTK Part Type: 2 Antibiotic Resistance:
            Chloramphenicol Copy Number: High Copy Addgene ID: 180667 Plate
            Position: B2
FEATURES             Location/Qualifiers
     misc_feature    28..46
                     /label="TetO"
                     /ApEinfo_revcolor="#9eafd2"
                     /ApEinfo_fwdcolor="#9eafd2"
     misc_feature    59..77
                     /label="TetO"
                     /ApEinfo_revcolor="#9eafd2"
                     /ApEinfo_fwdcolor="#9eafd2"
     misc_feature    91..109
                     /label="TetO"
                     /ApEinfo_revcolor="#9eafd2"
                     /ApEinfo_fwdcolor="#9eafd2"
     misc_feature    122..140
                     /label="TetO"
                     /ApEinfo_revcolor="#9eafd2"
                     /ApEinfo_fwdcolor="#9eafd2"
     misc_feature    154..172
                     /label="TetO"
                     /ApEinfo_revcolor="#9eafd2"
                     /ApEinfo_fwdcolor="#9eafd2"
     misc_feature    185..203
                     /label="TetO"
                     /ApEinfo_revcolor="#9eafd2"
                     /ApEinfo_fwdcolor="#9eafd2"
     misc_feature    204..233
                     /label="AT-Rich Spacer"
                     /ApEinfo_revcolor="#85dae9"
                     /ApEinfo_fwdcolor="#85dae9"
     misc_feature    234..375
                     /label="ScCUP1 Core Promoter"
                     /ApEinfo_revcolor="#84b0dc"
                     /ApEinfo_fwdcolor="#84b0dc"
     misc_feature      complement(398..506)
                     /label="CamR Terminator"
                     /ApEinfo_revcolor="#84b0dc"
                     /ApEinfo_fwdcolor="#84b0dc"
     misc_feature             complement(507..1166)
                     /label="CamR"
                     /ApEinfo_revcolor="#0000ff"
                     /ApEinfo_fwdcolor="#0000ff"
     misc_feature        complement(1167..1271)
                     /label="CamR Promoter"
                     /ApEinfo_revcolor="#84b0dc"
                     /ApEinfo_fwdcolor="#84b0dc"
     misc_feature      complement(1272..2035)
                     /label="ColE1"
                     /ApEinfo_revcolor="#7f7f7f"
                     /ApEinfo_fwdcolor="#7f7f7f"
ORIGIN
        1 AGTCGGTCTC AAACGATCTG AAGGATGTCC CTATCAGTGA TAGAGAATAA GGGAACGTTC
       61 CCTATCAGTG ATAGAGAAGG TTCAAACCTC TCCCTATCAG TGATAGAGAA GAAGTAGGGA
      121 TTCCCTATCA GTGATAGAGA GAGTTAACAC GACTCCCTAT CAGTGATAGA GACATTCATC
      181 CCGATCCCTA TCAGTGATAG AGAACATTAC TATTACTATT GATTACTTTA ATTTATAAAA
      241 GAGAAGCAAA TAACTCCTTG TCTTGTATCA ATTGCATTAT AATATCTTCT TGTTAGTGCA
      301 ATATCATATA GAAGTCATCG AAATAGATAT TAAGAAAAAC AAACTGTACA ATCAATCAAT
      361 CAATCATCAC ATAAAAAAAA GATCTATGTG AGACCAGACC AATAAAAAAC GCCCGGCGGC
      421 AACCGAGCGT TCTGAACAAA TCCAGATGGA GTTCTGAGGT CATTACTGGA TCTATCAACA
      481 GGAGTCCAAG CGAGCTCGAT ATCAAATTAC GCCCCGCCCT GCCACTCATC GCAGTACTGT
      541 TGTAATTCAT TAAGCATTCT GCCGACATGG AAGCCATCAC AAACGGCATG ATGAACCTGA
      601 ATCGCCAGCG GCATCAGCAC CTTGTCGCCT TGCGTATAAT ATTTGCCCAT GGTGAAAACG
      661 GGGGCGAAGA AGTTGTCCAT ATTGGCCACG TTTAAATCAA AACTGGTGAA ACTCACCCAG
      721 GGATTGGCTG AAACGAAAAA CATATTCTCA ATAAACCCTT TAGGGAAATA GGCCAGGTTT
      781 TCACCGTAAC ACGCCACATC TTGCGAATAT ATGTGTAGAA ACTGCCGGAA ATCGTCGTGG
      841 TATTCACTCC AGAGCGATGA AAACGTTTCA GTTTGCTCAT GGAAAACGGT GTAACAAGGG
      901 TGAACACTAT CCCATATCAC CAGCTCACCG TCTTTCATTG CCATACGAAA TTCCGGATGA
      961 GCATTCATCA GGCGGGCAAG AATGTGAATA AAGGCCGGAT AAAACTTGTG CTTATTTTTC
     1021 TTTACGGTCT TTAAAAAGGC CGTAATATCC AGCTGAACGG TCTGGTTATA GGTACATTGA
     1081 GCAACTGACT GAAATGCCTC AAAATGTTCT TTACGATGCC ATTGGGATAT ATCAACGGTG
     1141 GTATATCCAG TGATTTTTTT CTCCATTTTA GCTTCCTTAG CTCCTGAAAA TCTCGATAAC
     1201 TCAAAAAATA CGCCCGGTAG TGATCTTATT TCATTATGGT GAAAGTTGGA ACCTCTTACG
     1261 TGCCCGATCA ATCATGACCA AAATCCCTTA ACGTGAGTTT TCGTTCCACT GAGCGTCAGA
     1321 CCCCGTAGAA AAGATCAAAG GATCTTCTTG AGATCCTTTT TTTCTGCGCG TAATCTGCTG
     1381 CTTGCAAACA AAAAAACCAC CGCTACCAGC GGTGGTTTGT TTGCCGGATC AAGAGCTACC
     1441 AACTCTTTTT CCGAAGGTAA CTGGCTTCAG CAGAGCGCAG ATACCAAATA CTGTTCTTCT
     1501 AGTGTAGCCG TAGTTAGGCC ACCACTTCAA GAACTCTGTA GCACCGCCTA CATACCTCGC
     1561 TCTGCTAATC CTGTTACCAG TGGCTGCTGC CAGTGGCGAT AAGTCGTGTC TTACCGGGTT
     1621 GGACTCAAGA CGATAGTTAC CGGATAAGGC GCAGCGGTCG GGCTGAACGG GGGGTTCGTG
     1681 CACACAGCCC AGCTTGGAGC GAACGACCTA CACCGAACTG AGATACCTAC AGCGTGAGCT
     1741 ATGAGAAAGC GCCACGCTTC CCGAAGGGAG AAAGGCGGAC AGGTATCCGG TAAGCGGCAG
     1801 GGTCGGAACA GGAGAGCGCA CGAGGGAGCT TCCAGGGGGA AACGCCTGGT ATCTTTATAG
     1861 TCCTGTCGGG TTTCGCCACC TCTGACTTGA GCGTCGATTT TTGTGATGCT CGTCAGGGGG
     1921 GCGGAGCCTA TGGAAAAACG CCAGCAACGC GGCCTTTTTA CGGTTCCTGG CCTTTTGCTG
     1981 GCCTTTTGCT CACATGTTCT TTCCTGCGTT ATCCCCTGAT TCTGTGGATA ACCGT
//
