# Supplementary material for: A Multiplex MoClo Toolkit for Extensive and Flexible Engineering of Saccharomyces cerevisiae
Source: ACS Synth Biol. 2023 Nov 6;12(11):3393–405. doi: 10.1021/acssynbio.3c00423 (PMC10661031; doi:10.1021/acssynbio.3c00423)
Supplement: Supplementary file 2 — sb3c00423_si_002.zip [file sb3c00423_si_002.zip › MYT Plasmids/pMYT020.gb]

LOCUS       pMYT020                 2373 bp ds-DNA     circular     17-AUG-2023
DEFINITION  .
COMMENT     Description: mNeonGreen YTK Part Type: 3 Antibiotic Resistance:
            Chloramphenicol Copy Number: High Copy Addgene ID: 180673 Plate
            Position: B8
FEATURES             Location/Qualifiers
     CDS             13..729
                     /label="mNeonGreen"
                     /translation="MVSKGEEDNMASLPATHELHIFGSINGVDFDMVGQGTGNPNDGYEELNLKSTKGDLQFSPWILVPHIGYGFHQYLPYPDGMSPFQAAMVDGSGYQVHRTMQFEDGASLTVNYRYTYEGSHIKGEAQVKGTGFPADGPVMTNSLTAADWCRSKKTYPNDKTIISTFKWSYTTGNGKRYRSTARTTYTFAKPMAANYLKNQPMYVFRKTELKHSKTELNFKEWQKAFTDVMGMDELYKGS*"
     misc_feature             16..720
                     /label="mNeonGreen"
                     /ApEinfo_revcolor="#b1ff67"
                     /ApEinfo_fwdcolor="#b1ff67"
     misc_feature      complement(736..844)
                     /label="CamR Terminator"
                     /ApEinfo_revcolor="#84b0dc"
                     /ApEinfo_fwdcolor="#84b0dc"
     misc_feature             complement(845..1504)
                     /label="CamR"
                     /ApEinfo_revcolor="#0000ff"
                     /ApEinfo_fwdcolor="#0000ff"
     misc_feature        complement(1505..1609)
                     /label="CamR Promoter"
                     /ApEinfo_revcolor="#84b0dc"
                     /ApEinfo_fwdcolor="#84b0dc"
     misc_feature      complement(1610..2373)
                     /label="ColE1"
                     /ApEinfo_revcolor="#7f7f7f"
                     /ApEinfo_fwdcolor="#7f7f7f"
ORIGIN
        1 AGTCGGTCTC ATATGGTGTC TAAAGGTGAA GAGGATAACA TGGCTTCTTT GCCAGCTACT
       61 CACGAATTGC ATATTTTCGG TTCCATCAAC GGTGTTGATT TCGATATGGT TGGTCAAGGT
      121 ACTGGTAATC CAAACGACGG TTACGAAGAG TTGAACCTGA AATCTACAAA AGGTGACTTG
      181 CAATTCTCCC CATGGATTTT GGTTCCACAT ATTGGTTACG GTTTCCACCA ATATTTGCCA
      241 TATCCAGATG GTATGTCTCC ATTTCAAGCT GCTATGGTTG ATGGTTCTGG TTACCAAGTT
      301 CATAGAACCA TGCAATTTGA AGATGGTGCT TCTTTGACCG TCAACTACAG ATATACTTAC
      361 GAAGGTTCCC ATATTAAGGG TGAAGCTCAA GTAAAAGGTA CAGGTTTTCC AGCTGATGGT
      421 CCAGTTATGA CTAATTCTTT GACTGCTGCT GATTGGTGCA GATCCAAAAA AACTTACCCA
      481 AACGATAAGA CCATCATCTC TACTTTCAAG TGGTCTTACA CTACTGGTAA CGGTAAGAGA
      541 TATAGAAGTA CTGCTAGAAC TACTTACACC TTCGCTAAAC CTATGGCTGC TAACTACTTG
      601 AAGAATCAAC CTATGTACGT GTTCAGAAAG ACCGAATTGA AACACTCCAA AACCGAGTTG
      661 AACTTCAAAG AATGGCAAAA GGCTTTCACC GATGTTATGG GTATGGATGA GTTGTACAAG
      721 GGATCCTGAG ACCAGACCAA TAAAAAACGC CCGGCGGCAA CCGAGCGTTC TGAACAAATC
      781 CAGATGGAGT TCTGAGGTCA TTACTGGATC TATCAACAGG AGTCCAAGCG AGCTCGATAT
      841 CAAATTACGC CCCGCCCTGC CACTCATCGC AGTACTGTTG TAATTCATTA AGCATTCTGC
      901 CGACATGGAA GCCATCACAA ACGGCATGAT GAACCTGAAT CGCCAGCGGC ATCAGCACCT
      961 TGTCGCCTTG CGTATAATAT TTGCCCATGG TGAAAACGGG GGCGAAGAAG TTGTCCATAT
     1021 TGGCCACGTT TAAATCAAAA CTGGTGAAAC TCACCCAGGG ATTGGCTGAA ACGAAAAACA
     1081 TATTCTCAAT AAACCCTTTA GGGAAATAGG CCAGGTTTTC ACCGTAACAC GCCACATCTT
     1141 GCGAATATAT GTGTAGAAAC TGCCGGAAAT CGTCGTGGTA TTCACTCCAG AGCGATGAAA
     1201 ACGTTTCAGT TTGCTCATGG AAAACGGTGT AACAAGGGTG AACACTATCC CATATCACCA
     1261 GCTCACCGTC TTTCATTGCC ATACGAAATT CCGGATGAGC ATTCATCAGG CGGGCAAGAA
     1321 TGTGAATAAA GGCCGGATAA AACTTGTGCT TATTTTTCTT TACGGTCTTT AAAAAGGCCG
     1381 TAATATCCAG CTGAACGGTC TGGTTATAGG TACATTGAGC AACTGACTGA AATGCCTCAA
     1441 AATGTTCTTT ACGATGCCAT TGGGATATAT CAACGGTGGT ATATCCAGTG ATTTTTTTCT
     1501 CCATTTTAGC TTCCTTAGCT CCTGAAAATC TCGATAACTC AAAAAATACG CCCGGTAGTG
     1561 ATCTTATTTC ATTATGGTGA AAGTTGGAAC CTCTTACGTG CCCGATCAAT CATGACCAAA
     1621 ATCCCTTAAC GTGAGTTTTC GTTCCACTGA GCGTCAGACC CCGTAGAAAA GATCAAAGGA
     1681 TCTTCTTGAG ATCCTTTTTT TCTGCGCGTA ATCTGCTGCT TGCAAACAAA AAAACCACCG
     1741 CTACCAGCGG TGGTTTGTTT GCCGGATCAA GAGCTACCAA CTCTTTTTCC GAAGGTAACT
     1801 GGCTTCAGCA GAGCGCAGAT ACCAAATACT GTTCTTCTAG TGTAGCCGTA GTTAGGCCAC
     1861 CACTTCAAGA ACTCTGTAGC ACCGCCTACA TACCTCGCTC TGCTAATCCT GTTACCAGTG
     1921 GCTGCTGCCA GTGGCGATAA GTCGTGTCTT ACCGGGTTGG ACTCAAGACG ATAGTTACCG
     1981 GATAAGGCGC AGCGGTCGGG CTGAACGGGG GGTTCGTGCA CACAGCCCAG CTTGGAGCGA
     2041 ACGACCTACA CCGAACTGAG ATACCTACAG CGTGAGCTAT GAGAAAGCGC CACGCTTCCC
     2101 GAAGGGAGAA AGGCGGACAG GTATCCGGTA AGCGGCAGGG TCGGAACAGG AGAGCGCACG
     2161 AGGGAGCTTC CAGGGGGAAA CGCCTGGTAT CTTTATAGTC CTGTCGGGTT TCGCCACCTC
     2221 TGACTTGAGC GTCGATTTTT GTGATGCTCG TCAGGGGGGC GGAGCCTATG GAAAAACGCC
     2281 AGCAACGCGG CCTTTTTACG GTTCCTGGCC TTTTGCTGGC CTTTTGCTCA CATGTTCTTT
     2341 CCTGCGTTAT CCCCTGATTC TGTGGATAAC CGT
//
