# Supplementary material for: A Multiplex MoClo Toolkit for Extensive and Flexible Engineering of Saccharomyces cerevisiae
Source: ACS Synth Biol. 2023 Nov 6;12(11):3393–405. doi: 10.1021/acssynbio.3c00423 (PMC10661031; doi:10.1021/acssynbio.3c00423)
Supplement: Supplementary file 2 — sb3c00423_si_002.zip [file sb3c00423_si_002.zip › MYT Plasmids/pMYT092.gb]

LOCUS       pMYT092                 2933 bp ds-DNA     circular     17-AUG-2023
DEFINITION  .
COMMENT     Description: Int.8 Spacer YTK Part Type: N/A Antibiotic Resistance:
            Kanamycin Copy Number: High Copy Addgene ID: 198865 Plate Position:
            H8
FEATURES             Location/Qualifiers
     misc_feature    9..541
                     /label="Int.8 5' HA"
                     /ApEinfo_revcolor="#84b0dc"
                     /ApEinfo_fwdcolor="#84b0dc"
     misc_feature    542..561
                     /label="Int.8 5' Barcode"
                     /ApEinfo_revcolor="#75c6a9"
                     /ApEinfo_fwdcolor="#75c6a9"
     misc_feature    578..600
                     /label="Int.8 Spacer"
                     /ApEinfo_revcolor="#c6c9d1"
                     /ApEinfo_fwdcolor="#c6c9d1"
     misc_feature    649..668
                     /label="Int.8 3' Barcode"
                     /ApEinfo_revcolor="#75c6a9"
                     /ApEinfo_fwdcolor="#75c6a9"
     misc_feature    complement(669..1170)
                     /label="Int.8 3' HA"
                     /ApEinfo_revcolor="#84b0dc"
                     /ApEinfo_fwdcolor="#84b0dc"
     misc_feature      complement(1179..1205)
                     /label="KanR Terminator"
                     /ApEinfo_revcolor="#b1ff67"
                     /ApEinfo_fwdcolor="#b1ff67"
     misc_feature             complement(1206..2021)
                     /label="KanR"
                     /ApEinfo_revcolor="#008000"
                     /ApEinfo_fwdcolor="#008000"
     misc_feature        complement(2022..2169)
                     /label="KanR Promoter"
                     /ApEinfo_revcolor="#b1ff67"
                     /ApEinfo_fwdcolor="#b1ff67"
     misc_feature      complement(2170..2933)
                     /label="ColE1"
                     /ApEinfo_revcolor="#7f7f7f"
                     /ApEinfo_fwdcolor="#7f7f7f"
ORIGIN
        1 GCGGCCGCTA AATAAAAGTA ATTCTGGTCT TGACCAACCG TGATGTTCAA AATCACTCGA
       61 CCAATTTTCA CTACGTCGTC CTGACAGCCC ATAGATGGGA TACCAGTTCA TTAGTCCAAG
      121 GAGTAGCTTC CTTCAAGATT TTCTTTTTTA AGTAGTAAAT CCATATCAAG AAGTGTTATG
      181 AAACATATTA TTGGAGGCAT GCACTATTAC CTAACGTCGC CATATGCGCT CGTATCGATT
      241 GTATCGATTG TTACGGGTTC TCTTCCACCC CTGTAGCGCT GTCTGTGAAG CTTTCTTATT
      301 ACACATCTCC GCGTTCATTG ACGTCAATCT TTTTAGAAGG GGTCCTGATC ACGAAGGAAC
      361 GCATAGTGCA TCGCTTAACC TGGCTAGTTG GTTGCAAAGG AATGCTATTT TTAAATACTA
      421 GCGTCTTGCA AATAAACAAT CGGATATGAA AACAATATGA CGTATTATAT CGGCTCGTAT
      481 TAATTACATT ATACTGATTT TTAAAGGAAT CATATAGCAT GGGTCTTTGC ACAATGCATT
      541 AATGATTGAA GGCAGAGGCA CGAATTCTAC GTCTAGATAT GAACAACGCA AGGATTGCGG
      601 ACTAGTTGCA CTGCAGGTAC TACAATGTCT TCGTCAGAAG ACATGAGTCG CTAGGAAAGA
      661 TACACGGCCG TGGGAGCACA TCCCTTTGAA ACGCACCCAC GCATTTGCTA AAGAAAAAGA
      721 AAGTAATAAA ATAAAAGAGG GCAAAAGAAA GAAGGACAAG AGAAATTCTT CGCCACGGCA
      781 TTGAATCTAT TTCTCCTTAC GAAAAAAAAG ATCAAGGAAA CATGTCGGAA ACAAATGGGA
      841 AACAACAAAA AGGACTTATC ATTCCTACTT TTTTGTCGAG GGCATTTGTC GAGGGTAATA
      901 CTGCATACTG CCTATTGTCG GTCCCGCAGA ATTAATAGTG GCTGCTCATA CACAACGAAA
      961 AAAATTGTTA ACAAAATAGA AGGATTCGTC TATGCCCTTT TTTCAGTGCG GAAATTATAT
     1021 ACCACACAAG CCGTCGAAGC CCATAGGGTC CTTTAACAAT AAAGACTCTC CTAAAAAAAT
     1081 TTTTCTTGTG ACACGTCAGT GCAGGATATA AATGTAGCAA GCGTATATAA CAAATGACAA
     1141 AGGGTTCTTG CGCAAGGTTA CTTTAGCGTT GCGGCCGCGT GTTACAACCA ATTAACCAAT
     1201 TCTGATTAGA AAAACTCATC GAGCATCAAA TGAAACTGCA ATTTATTCAT ATCAGGATTA
     1261 TCAATACCAT ATTTTTGAAA AAGCCGTTTC TGTAATGAAG GAGAAAACTC ACCGAGGCAG
     1321 TTCCATAGGA TGGCAAGATC CTGGTATCGG TCTGCGATTC CGACTCGTCC AACATCAATA
     1381 CAACCTATTA ATTTCCCCTC GTCAAAAATA AGGTTATCAA GTGAGAAATC ACCATGAGTG
     1441 ACGACTGAAT CCGGTGAGAA TGGCAAAAGC TTATGCATTT CTTTCCAGAC TTGTTCAACA
     1501 GGCCAGCCAT TACGCTCGTC ATCAAAATCA CTCGCATCAA CCAAACCGTT ATTCATTCGT
     1561 GATTGCGCCT GAGCGAGGCG AAATACGCGA TCGCTGTTAA AAGGACAATT ACAAACAGGA
     1621 ATCGAATGCA ACCGGCGCAG GAACACTGCC AGCGCATCAA CAATATTTTC ACCTGAATCA
     1681 GGATATTCTT CTAATACCTG GAATGCTGTT TTCCCGGGGA TCGCAGTGGT GAGTAACCAT
     1741 GCATCATCAG GAGTACGGAT AAAATGCTTG ATGGTCGGAA GAGGCATAAA TTCCGTCAGC
     1801 CAGTTTAGTC TGACCATCTC ATCTGTAACA TCATTGGCAA CGCTACCTTT GCCATGTTTC
     1861 AGAAACAACT CTGGCGCATC GGGCTTCCCA TACAATCGAT AGATTGTCGC ACCTGATTGC
     1921 CCGACATTAT CGCGAGCCCA TTTATACCCA TATAAATCAG CATCCATGTT GGAATTTAAT
     1981 CGCGGCCTGG AGCAAGACGT TTCCCGTTGA ATATGGCTCA TAACACCCCT TGTATTACTG
     2041 TTTATGTAAG CAGACAGTTT TATTGTTCAT GATGATATAT TTTTATCTTG TGCAATGTAA
     2101 CATCAGAGAT TTTGAGACAC AACGTGGCTT TGTTGAATAA ATCGAACTTT TGCTGAGTTG
     2161 AAGGATCAGT CATGACCAAA ATCCCTTAAC GTGAGTTTTC GTTCCACTGA GCGTCAGACC
     2221 CCGTAGAAAA GATCAAAGGA TCTTCTTGAG ATCCTTTTTT TCTGCGCGTA ATCTGCTGCT
     2281 TGCAAACAAA AAAACCACCG CTACCAGCGG TGGTTTGTTT GCCGGATCAA GAGCTACCAA
     2341 CTCTTTTTCC GAAGGTAACT GGCTTCAGCA GAGCGCAGAT ACCAAATACT GTTCTTCTAG
     2401 TGTAGCCGTA GTTAGGCCAC CACTTCAAGA ACTCTGTAGC ACCGCCTACA TACCTCGCTC
     2461 TGCTAATCCT GTTACCAGTG GCTGCTGCCA GTGGCGATAA GTCGTGTCTT ACCGGGTTGG
     2521 ACTCAAGACG ATAGTTACCG GATAAGGCGC AGCGGTCGGG CTGAACGGGG GGTTCGTGCA
     2581 CACAGCCCAG CTTGGAGCGA ACGACCTACA CCGAACTGAG ATACCTACAG CGTGAGCTAT
     2641 GAGAAAGCGC CACGCTTCCC GAAGGGAGAA AGGCGGACAG GTATCCGGTA AGCGGCAGGG
     2701 TCGGAACAGG AGAGCGCACG AGGGAGCTTC CAGGGGGAAA CGCCTGGTAT CTTTATAGTC
     2761 CTGTCGGGTT TCGCCACCTC TGACTTGAGC GTCGATTTTT GTGATGCTCG TCAGGGGGGC
     2821 GGAGCCTATG GAAAAACGCC AGCAACGCGG CCTTTTTACG GTTCCTGGCC TTTTGCTGGC
     2881 CTTTTGCTCA CATGTTCTTT CCTGCGTTAT CCCCTGATTC TGTGGATAAC CGT
//
