# Supplementary material for: A Multiplex MoClo Toolkit for Extensive and Flexible Engineering of Saccharomyces cerevisiae
Source: ACS Synth Biol. 2023 Nov 6;12(11):3393–405. doi: 10.1021/acssynbio.3c00423 (PMC10661031; doi:10.1021/acssynbio.3c00423)
Supplement: Supplementary file 2 — sb3c00423_si_002.zip [file sb3c00423_si_002.zip › MYT Plasmids/pMYT030.gb]

LOCUS       pMYT030                 3579 bp ds-DNA     circular     17-AUG-2023
DEFINITION  .
COMMENT     Description: LEU2 YTK Part Type: N/A Antibiotic Resistance:
            Chloramphenicol Copy Number: High Copy Addgene ID: 180683 Plate
            Position: C6
FEATURES             Location/Qualifiers
     misc_feature        13..660
                     /label="ScLEU2 Promoter"
                     /ApEinfo_revcolor="#b1ff67"
                     /ApEinfo_fwdcolor="#b1ff67"
     misc_feature             661..1755
                     /label="LEU2"
                     /ApEinfo_revcolor="#b1ff67"
                     /ApEinfo_fwdcolor="#b1ff67"
     misc_feature      1756..1929
                     /label="AgLEU2 Terminator"
                     /ApEinfo_revcolor="#b1ff67"
                     /ApEinfo_fwdcolor="#b1ff67"
     misc_feature      complement(1942..2050)
                     /label="CamR Terminator"
                     /ApEinfo_revcolor="#84b0dc"
                     /ApEinfo_fwdcolor="#84b0dc"
     misc_feature             complement(2051..2710)
                     /label="CamR"
                     /ApEinfo_revcolor="#0000ff"
                     /ApEinfo_fwdcolor="#0000ff"
     misc_feature        complement(2711..2815)
                     /label="CamR Promoter"
                     /ApEinfo_revcolor="#84b0dc"
                     /ApEinfo_fwdcolor="#84b0dc"
     misc_feature      complement(2816..3579)
                     /label="ColE1"
                     /ApEinfo_revcolor="#7f7f7f"
                     /ApEinfo_fwdcolor="#7f7f7f"
ORIGIN
        1 GAAGACATTA CATCGAGGAG AACTTCTAGT ATATCTACAT ACCTAATATT ATTGCCTTAT
       61 TAAAAATGGA ATCCCAACAA TTACATCAAA ATCCACATTC TCTTCAAAAT CAATTGTCCT
      121 GTACTTCCTT GTTCATGTGT GTTCAAAAAC GTTATATTTA TAGGATAATT ATACTCTATT
      181 TCTCAACAAG TAATTGGTTG TTTGGCCGAG CGGTCTAAGG CGCCTGATTC AAGAAATATC
      241 TTGACCGCAG TTAACTGTGG GAATACTCAG GTATCGTAAG ATGCAAGAGT TCGAATCTCT
      301 TAGCAACCAT TATTTTTTTC CTCAACATAA CGAGAACACA CAGGGGCGCT ATCGCACAGA
      361 ATCAAATTCG ATGACTGGAA ATTTTTTGTT AATTTCAGAG GTCGCCTGAC GCATATACCT
      421 TTTTCAACTG AAAAATTGGG AGAAAAAGGA AAGGTGAGAG CGCCGGAACC GGCTTTTCAT
      481 ATAGAATAGA GAAGCGTTCA TGACTAAATG CTTGCATCAC AATACTTGAA GTTGACAATA
      541 TTATTTAAGG ACCTATTGTT TTTTCCAATA GGTGGTTAGC AATCGTCTTA CTTTCTAACT
      601 TTTCTTACCT TTTACATTTC AGCAATATAT ATATATATAT TTCAAGGATA TACCATTCTA
      661 ATGTCTGCCC CTAAGAAGAT CGTCGTTTTG CCAGGTGACC ACGTTGGTCA AGAAATCACA
      721 GCCGAAGCCA TTAAGGTTCT TAAAGCTATT TCTGATGTTC GTTCCAATGT CAAGTTCGAT
      781 TTCGAAAATC ATTTAATTGG TGGTGCTGCT ATCGATGCTA CAGGTGTTCC ACTTCCAGAT
      841 GAGGCGCTGG AAGCCTCCAA GAAGGCTGAT GCCGTTTTGT TAGGTGCTGT GGGTGGTCCT
      901 AAATGGGGAA CCGGTAGTGT TAGACCTGAA CAAGGTTTAC TAAAAATCCG TAAAGAACTT
      961 CAATTGTACG CCAACTTAAG ACCATGTAAC TTTGCATCCG ACTCTCTTTT AGACTTATCT
     1021 CCAATCAAGC CACAATTTGC TAAAGGTACT GACTTCGTTG TTGTCAGAGA ATTAGTGGGA
     1081 GGTATTTACT TTGGTAAGAG AAAGGAGGAC GATGGTGATG GTGTCGCTTG GGATAGTGAA
     1141 CAATACACCG TTCCAGAAGT GCAAAGAATC ACAAGAATGG CCGCTTTCAT GGCCCTACAA
     1201 CATGAGCCAC CATTGCCTAT TTGGTCCTTG GATAAAGCTA ATGTTTTGGC CTCTTCAAGA
     1261 TTATGGAGAA AAACTGTGGA GGAAACCATC AAGAACGAAT TTCCTACATT GAAGGTTCAA
     1321 CATCAATTGA TTGATTCTGC CGCCATGATC CTAGTTAAGA ACCCAACCCA CCTAAATGGT
     1381 ATTATAATCA CCAGCAACAT GTTTGGTGAT ATCATCTCCG ATGAAGCCTC CGTTATCCCA
     1441 GGTTCCTTGG GTTTGTTGCC ATCTGCGTCC TTGGCCTCTT TGCCAGACAA GAACACCGCA
     1501 TTTGGTTTGT ACGAACCATG CCACGGTTCT GCTCCAGATT TGCCAAAGAA TAAGGTCAAC
     1561 CCTATCGCCA CTATCTTGTC TGCTGCAATG ATGTTGAAAT TGTCATTGAA CTTGCCTGAA
     1621 GAAGGTAAGG CCATTGAAGA TGCAGTTAAA AAGGTTTTGG ATGCAGGTAT CAGAACTGGT
     1681 GATTTAGGTG GTTCCAACAG TACCACCGAA GTCGGTGATG CTGTCGCCGA AGAAGTTAAG
     1741 AAAATCCTTG CTTAACCTGG AGGACCCTTC TCTTTAGACT ATTCTACTCT TATGCACGTA
     1801 AAAAATTCTA GGAAATATGT ATTAACTAGG AGTAAAATAA CCGGCTAGTG GCATTCATAT
     1861 AGCCGTCTGT TTACATCTAC ATCACACATT TCGAGTGTAT ATCTCGCAAC GTTGGCGTTA
     1921 AATAGGCAGG AGTATGTCTT CACCAATAAA AAACGCCCGG CGGCAACCGA GCGTTCTGAA
     1981 CAAATCCAGA TGGAGTTCTG AGGTCATTAC TGGATCTATC AACAGGAGTC CAAGCGAGCT
     2041 CGATATCAAA TTACGCCCCG CCCTGCCACT CATCGCAGTA CTGTTGTAAT TCATTAAGCA
     2101 TTCTGCCGAC ATGGAAGCCA TCACAAACGG CATGATGAAC CTGAATCGCC AGCGGCATCA
     2161 GCACCTTGTC GCCTTGCGTA TAATATTTGC CCATGGTGAA AACGGGGGCG AAGAAGTTGT
     2221 CCATATTGGC CACGTTTAAA TCAAAACTGG TGAAACTCAC CCAGGGATTG GCTGAAACGA
     2281 AAAACATATT CTCAATAAAC CCTTTAGGGA AATAGGCCAG GTTTTCACCG TAACACGCCA
     2341 CATCTTGCGA ATATATGTGT AGAAACTGCC GGAAATCGTC GTGGTATTCA CTCCAGAGCG
     2401 ATGAAAACGT TTCAGTTTGC TCATGGAAAA CGGTGTAACA AGGGTGAACA CTATCCCATA
     2461 TCACCAGCTC ACCGTCTTTC ATTGCCATAC GAAATTCCGG ATGAGCATTC ATCAGGCGGG
     2521 CAAGAATGTG AATAAAGGCC GGATAAAACT TGTGCTTATT TTTCTTTACG GTCTTTAAAA
     2581 AGGCCGTAAT ATCCAGCTGA ACGGTCTGGT TATAGGTACA TTGAGCAACT GACTGAAATG
     2641 CCTCAAAATG TTCTTTACGA TGCCATTGGG ATATATCAAC GGTGGTATAT CCAGTGATTT
     2701 TTTTCTCCAT TTTAGCTTCC TTAGCTCCTG AAAATCTCGA TAACTCAAAA AATACGCCCG
     2761 GTAGTGATCT TATTTCATTA TGGTGAAAGT TGGAACCTCT TACGTGCCCG ATCAATCATG
     2821 ACCAAAATCC CTTAACGTGA GTTTTCGTTC CACTGAGCGT CAGACCCCGT AGAAAAGATC
     2881 AAAGGATCTT CTTGAGATCC TTTTTTTCTG CGCGTAATCT GCTGCTTGCA AACAAAAAAA
     2941 CCACCGCTAC CAGCGGTGGT TTGTTTGCCG GATCAAGAGC TACCAACTCT TTTTCCGAAG
     3001 GTAACTGGCT TCAGCAGAGC GCAGATACCA AATACTGTTC TTCTAGTGTA GCCGTAGTTA
     3061 GGCCACCACT TCAAGAACTC TGTAGCACCG CCTACATACC TCGCTCTGCT AATCCTGTTA
     3121 CCAGTGGCTG CTGCCAGTGG CGATAAGTCG TGTCTTACCG GGTTGGACTC AAGACGATAG
     3181 TTACCGGATA AGGCGCAGCG GTCGGGCTGA ACGGGGGGTT CGTGCACACA GCCCAGCTTG
     3241 GAGCGAACGA CCTACACCGA ACTGAGATAC CTACAGCGTG AGCTATGAGA AAGCGCCACG
     3301 CTTCCCGAAG GGAGAAAGGC GGACAGGTAT CCGGTAAGCG GCAGGGTCGG AACAGGAGAG
     3361 CGCACGAGGG AGCTTCCAGG GGGAAACGCC TGGTATCTTT ATAGTCCTGT CGGGTTTCGC
     3421 CACCTCTGAC TTGAGCGTCG ATTTTTGTGA TGCTCGTCAG GGGGGCGGAG CCTATGGAAA
     3481 AACGCCAGCA ACGCGGCCTT TTTACGGTTC CTGGCCTTTT GCTGGCCTTT TGCTCACATG
     3541 TTCTTTCCTG CGTTATCCCC TGATTCTGTG GATAACCGT
//
