# Supplementary material for: A Multiplex MoClo Toolkit for Extensive and Flexible Engineering of Saccharomyces cerevisiae
Source: ACS Synth Biol. 2023 Nov 6;12(11):3393–405. doi: 10.1021/acssynbio.3c00423 (PMC10661031; doi:10.1021/acssynbio.3c00423)
Supplement: Supplementary file 2 — sb3c00423_si_002.zip [file sb3c00423_si_002.zip › MYT Plasmids/pMYT015.gb]

LOCUS       pMYT015                 2034 bp ds-DNA     circular     17-AUG-2023
DEFINITION  .
COMMENT     Description: pTet7 YTK Part Type: 2 Antibiotic Resistance:
            Chloramphenicol Copy Number: High Copy Addgene ID: 180668 Plate
            Position: B3
FEATURES             Location/Qualifiers
     misc_feature    28..46
                     /label="TetO"
                     /ApEinfo_revcolor="#9eafd2"
                     /ApEinfo_fwdcolor="#9eafd2"
     misc_feature    60..78
                     /label="TetO"
                     /ApEinfo_revcolor="#9eafd2"
                     /ApEinfo_fwdcolor="#9eafd2"
     misc_feature    91..109
                     /label="TetO"
                     /ApEinfo_revcolor="#9eafd2"
                     /ApEinfo_fwdcolor="#9eafd2"
     misc_feature    123..141
                     /label="TetO"
                     /ApEinfo_revcolor="#9eafd2"
                     /ApEinfo_fwdcolor="#9eafd2"
     misc_feature    154..172
                     /label="TetO"
                     /ApEinfo_revcolor="#9eafd2"
                     /ApEinfo_fwdcolor="#9eafd2"
     misc_feature    186..204
                     /label="TetO"
                     /ApEinfo_revcolor="#9eafd2"
                     /ApEinfo_fwdcolor="#9eafd2"
     misc_feature    217..235
                     /label="TetO"
                     /ApEinfo_revcolor="#9eafd2"
                     /ApEinfo_fwdcolor="#9eafd2"
     misc_feature    236..265
                     /label="AT-Rich Spacer"
                     /ApEinfo_revcolor="#85dae9"
                     /ApEinfo_fwdcolor="#85dae9"
     misc_feature    266..374
                     /label="ScZRT1 Core Promoter"
                     /ApEinfo_revcolor="#84b0dc"
                     /ApEinfo_fwdcolor="#84b0dc"
     misc_feature      complement(397..505)
                     /label="CamR Terminator"
                     /ApEinfo_revcolor="#84b0dc"
                     /ApEinfo_fwdcolor="#84b0dc"
     misc_feature             complement(506..1165)
                     /label="CamR"
                     /ApEinfo_revcolor="#0000ff"
                     /ApEinfo_fwdcolor="#0000ff"
     misc_feature        complement(1166..1270)
                     /label="CamR Promoter"
                     /ApEinfo_revcolor="#84b0dc"
                     /ApEinfo_fwdcolor="#84b0dc"
     misc_feature      complement(1271..2034)
                     /label="ColE1"
                     /ApEinfo_revcolor="#7f7f7f"
                     /ApEinfo_fwdcolor="#7f7f7f"
ORIGIN
        1 AGTCGGTCTC AAACGGTTGT AGGATACTCC CTATCAGTGA TAGAGAAATC TATGCGGCAT
       61 CCCTATCAGT GATAGAGATC GGTAACGGAG TCCCTATCAG TGATAGAGAA GTGGTGTTCA
      121 GTTCCCTATC AGTGATAGAG AAGTTTGACA CTATCCCTAT CAGTGATAGA GAGAACAGCA
      181 ATGACTCCCT ATCAGTGATA GAGATCAAAT GGCGTATCCC TATCAGTGAT AGAGATAATT
      241 AACTTGTAAT ATTCTAATCA ATTGATATAA ATAGAGGCCT GGTATCGGCT GTCATGATCT
      301 CATCTCTTCC CTATTTACAA AAAAACTGCA AGTATAGACA ATAAAACAAC AGCACAAATA
      361 TCAAAAAAGG AATTAAAAAG ATCTATGTGA GACCAGACCA ATAAAAAACG CCCGGCGGCA
      421 ACCGAGCGTT CTGAACAAAT CCAGATGGAG TTCTGAGGTC ATTACTGGAT CTATCAACAG
      481 GAGTCCAAGC GAGCTCGATA TCAAATTACG CCCCGCCCTG CCACTCATCG CAGTACTGTT
      541 GTAATTCATT AAGCATTCTG CCGACATGGA AGCCATCACA AACGGCATGA TGAACCTGAA
      601 TCGCCAGCGG CATCAGCACC TTGTCGCCTT GCGTATAATA TTTGCCCATG GTGAAAACGG
      661 GGGCGAAGAA GTTGTCCATA TTGGCCACGT TTAAATCAAA ACTGGTGAAA CTCACCCAGG
      721 GATTGGCTGA AACGAAAAAC ATATTCTCAA TAAACCCTTT AGGGAAATAG GCCAGGTTTT
      781 CACCGTAACA CGCCACATCT TGCGAATATA TGTGTAGAAA CTGCCGGAAA TCGTCGTGGT
      841 ATTCACTCCA GAGCGATGAA AACGTTTCAG TTTGCTCATG GAAAACGGTG TAACAAGGGT
      901 GAACACTATC CCATATCACC AGCTCACCGT CTTTCATTGC CATACGAAAT TCCGGATGAG
      961 CATTCATCAG GCGGGCAAGA ATGTGAATAA AGGCCGGATA AAACTTGTGC TTATTTTTCT
     1021 TTACGGTCTT TAAAAAGGCC GTAATATCCA GCTGAACGGT CTGGTTATAG GTACATTGAG
     1081 CAACTGACTG AAATGCCTCA AAATGTTCTT TACGATGCCA TTGGGATATA TCAACGGTGG
     1141 TATATCCAGT GATTTTTTTC TCCATTTTAG CTTCCTTAGC TCCTGAAAAT CTCGATAACT
     1201 CAAAAAATAC GCCCGGTAGT GATCTTATTT CATTATGGTG AAAGTTGGAA CCTCTTACGT
     1261 GCCCGATCAA TCATGACCAA AATCCCTTAA CGTGAGTTTT CGTTCCACTG AGCGTCAGAC
     1321 CCCGTAGAAA AGATCAAAGG ATCTTCTTGA GATCCTTTTT TTCTGCGCGT AATCTGCTGC
     1381 TTGCAAACAA AAAAACCACC GCTACCAGCG GTGGTTTGTT TGCCGGATCA AGAGCTACCA
     1441 ACTCTTTTTC CGAAGGTAAC TGGCTTCAGC AGAGCGCAGA TACCAAATAC TGTTCTTCTA
     1501 GTGTAGCCGT AGTTAGGCCA CCACTTCAAG AACTCTGTAG CACCGCCTAC ATACCTCGCT
     1561 CTGCTAATCC TGTTACCAGT GGCTGCTGCC AGTGGCGATA AGTCGTGTCT TACCGGGTTG
     1621 GACTCAAGAC GATAGTTACC GGATAAGGCG CAGCGGTCGG GCTGAACGGG GGGTTCGTGC
     1681 ACACAGCCCA GCTTGGAGCG AACGACCTAC ACCGAACTGA GATACCTACA GCGTGAGCTA
     1741 TGAGAAAGCG CCACGCTTCC CGAAGGGAGA AAGGCGGACA GGTATCCGGT AAGCGGCAGG
     1801 GTCGGAACAG GAGAGCGCAC GAGGGAGCTT CCAGGGGGAA ACGCCTGGTA TCTTTATAGT
     1861 CCTGTCGGGT TTCGCCACCT CTGACTTGAG CGTCGATTTT TGTGATGCTC GTCAGGGGGG
     1921 CGGAGCCTAT GGAAAAACGC CAGCAACGCG GCCTTTTTAC GGTTCCTGGC CTTTTGCTGG
     1981 CCTTTTGCTC ACATGTTCTT TCCTGCGTTA TCCCCTGATT CTGTGGATAA CCGT
//
