# Supplementary material for: A Multiplex MoClo Toolkit for Extensive and Flexible Engineering of Saccharomyces cerevisiae
Source: ACS Synth Biol. 2023 Nov 6;12(11):3393–405. doi: 10.1021/acssynbio.3c00423 (PMC10661031; doi:10.1021/acssynbio.3c00423)
Supplement: Supplementary file 2 — sb3c00423_si_002.zip [file sb3c00423_si_002.zip › MYT Plasmids/pMYT021.gb]

LOCUS       pMYT021                 2376 bp ds-DNA     circular     17-AUG-2023
DEFINITION  .
COMMENT     Description: mTagBFP2 YTK Part Type: 3 Antibiotic Resistance:
            Chloramphenicol Copy Number: High Copy Addgene ID: 180674 Plate
            Position: B9
FEATURES             Location/Qualifiers
     CDS             13..732
                     /label="mTagBFP2"
                     /translation="MVSKGEELIKENMHMKLYMEGTVDNHHFKCTSEGEGKPYEGTQTMRIKVVEGGPLPFAFDILATSFLYGSKTFINHTQGIPDFFKQSFPEGFTWERVTTYEDGGVLTATQDTSLQDGCLIYNVKIRGVNFTSNGPVMQKKTLGWEAFTETLYPADGGLEGRNDMALKLVGGSHLIANAKTTYRSKKPAKNLKMPGVYYVDYRLERIKEANNETYVEQHEVAVARYCDLPSKLGHKLNGS*"
     misc_feature             16..723
                     /label="mTagBFP2"
                     /ApEinfo_revcolor="#84b0dc"
                     /ApEinfo_fwdcolor="#84b0dc"
     misc_feature      complement(739..847)
                     /label="CamR Terminator"
                     /ApEinfo_revcolor="#84b0dc"
                     /ApEinfo_fwdcolor="#84b0dc"
     misc_feature             complement(848..1507)
                     /label="CamR"
                     /ApEinfo_revcolor="#0000ff"
                     /ApEinfo_fwdcolor="#0000ff"
     misc_feature        complement(1508..1612)
                     /label="CamR Promoter"
                     /ApEinfo_revcolor="#84b0dc"
                     /ApEinfo_fwdcolor="#84b0dc"
     misc_feature      complement(1613..2376)
                     /label="ColE1"
                     /ApEinfo_revcolor="#7f7f7f"
                     /ApEinfo_fwdcolor="#7f7f7f"
ORIGIN
        1 AGTCGGTCTC ATATGGTGTC TAAGGGTGAA GAGTTGATCA AAGAAAACAT GCACATGAAG
       61 TTGTACATGG AAGGTACTGT TGATAACCAT CATTTCAAGT GTACCTCTGA AGGTGAAGGT
      121 AAACCATACG AAGGTACTCA AACCATGAGA ATCAAGGTTG TTGAAGGTGG TCCATTGCCA
      181 TTTGCTTTTG ATATTTTGGC TACCTCCTTC TTGTACGGTT CTAAGACTTT CATCAACCAC
      241 ACTCAAGGTA TCCCAGATTT CTTCAAGCAA TCTTTTCCAG AAGGTTTCAC TTGGGAAAGA
      301 GTTACTACTT ACGAAGATGG TGGTGTTTTG ACTGCTACTC AAGATACTTC TTTACAAGAC
      361 GGTTGCTTGA TCTACAACGT TAAGATTAGA GGTGTCAACT TCACTTCTAA CGGTCCAGTT
      421 ATGCAAAAAA AGACCTTAGG TTGGGAAGCT TTCACCGAAA CATTATATCC AGCTGATGGT
      481 GGTTTGGAAG GTAGAAATGA TATGGCTTTG AAATTGGTTG GTGGCTCCCA TTTGATTGCT
      541 AATGCTAAAA CTACCTACAG GTCTAAGAAG CCAGCTAAGA ATTTGAAAAT GCCAGGTGTT
      601 TACTACGTCG ACTATAGATT GGAAAGAATC AAAGAAGCCA ACAACGAAAC CTACGTTGAA
      661 CAACACGAAG TTGCTGTTGC TAGATATTGT GATTTGCCAT CTAAGTTGGG TCACAAGTTG
      721 AACGGATCCT GAGACCAGAC CAATAAAAAA CGCCCGGCGG CAACCGAGCG TTCTGAACAA
      781 ATCCAGATGG AGTTCTGAGG TCATTACTGG ATCTATCAAC AGGAGTCCAA GCGAGCTCGA
      841 TATCAAATTA CGCCCCGCCC TGCCACTCAT CGCAGTACTG TTGTAATTCA TTAAGCATTC
      901 TGCCGACATG GAAGCCATCA CAAACGGCAT GATGAACCTG AATCGCCAGC GGCATCAGCA
      961 CCTTGTCGCC TTGCGTATAA TATTTGCCCA TGGTGAAAAC GGGGGCGAAG AAGTTGTCCA
     1021 TATTGGCCAC GTTTAAATCA AAACTGGTGA AACTCACCCA GGGATTGGCT GAAACGAAAA
     1081 ACATATTCTC AATAAACCCT TTAGGGAAAT AGGCCAGGTT TTCACCGTAA CACGCCACAT
     1141 CTTGCGAATA TATGTGTAGA AACTGCCGGA AATCGTCGTG GTATTCACTC CAGAGCGATG
     1201 AAAACGTTTC AGTTTGCTCA TGGAAAACGG TGTAACAAGG GTGAACACTA TCCCATATCA
     1261 CCAGCTCACC GTCTTTCATT GCCATACGAA ATTCCGGATG AGCATTCATC AGGCGGGCAA
     1321 GAATGTGAAT AAAGGCCGGA TAAAACTTGT GCTTATTTTT CTTTACGGTC TTTAAAAAGG
     1381 CCGTAATATC CAGCTGAACG GTCTGGTTAT AGGTACATTG AGCAACTGAC TGAAATGCCT
     1441 CAAAATGTTC TTTACGATGC CATTGGGATA TATCAACGGT GGTATATCCA GTGATTTTTT
     1501 TCTCCATTTT AGCTTCCTTA GCTCCTGAAA ATCTCGATAA CTCAAAAAAT ACGCCCGGTA
     1561 GTGATCTTAT TTCATTATGG TGAAAGTTGG AACCTCTTAC GTGCCCGATC AATCATGACC
     1621 AAAATCCCTT AACGTGAGTT TTCGTTCCAC TGAGCGTCAG ACCCCGTAGA AAAGATCAAA
     1681 GGATCTTCTT GAGATCCTTT TTTTCTGCGC GTAATCTGCT GCTTGCAAAC AAAAAAACCA
     1741 CCGCTACCAG CGGTGGTTTG TTTGCCGGAT CAAGAGCTAC CAACTCTTTT TCCGAAGGTA
     1801 ACTGGCTTCA GCAGAGCGCA GATACCAAAT ACTGTTCTTC TAGTGTAGCC GTAGTTAGGC
     1861 CACCACTTCA AGAACTCTGT AGCACCGCCT ACATACCTCG CTCTGCTAAT CCTGTTACCA
     1921 GTGGCTGCTG CCAGTGGCGA TAAGTCGTGT CTTACCGGGT TGGACTCAAG ACGATAGTTA
     1981 CCGGATAAGG CGCAGCGGTC GGGCTGAACG GGGGGTTCGT GCACACAGCC CAGCTTGGAG
     2041 CGAACGACCT ACACCGAACT GAGATACCTA CAGCGTGAGC TATGAGAAAG CGCCACGCTT
     2101 CCCGAAGGGA GAAAGGCGGA CAGGTATCCG GTAAGCGGCA GGGTCGGAAC AGGAGAGCGC
     2161 ACGAGGGAGC TTCCAGGGGG AAACGCCTGG TATCTTTATA GTCCTGTCGG GTTTCGCCAC
     2221 CTCTGACTTG AGCGTCGATT TTTGTGATGC TCGTCAGGGG GGCGGAGCCT ATGGAAAAAC
     2281 GCCAGCAACG CGGCCTTTTT ACGGTTCCTG GCCTTTTGCT GGCCTTTTGC TCACATGTTC
     2341 TTTCCTGCGT TATCCCCTGA TTCTGTGGAT AACCGT
//
