# Supplementary material for: A Multiplex MoClo Toolkit for Extensive and Flexible Engineering of Saccharomyces cerevisiae
Source: ACS Synth Biol. 2023 Nov 6;12(11):3393–405. doi: 10.1021/acssynbio.3c00423 (PMC10661031; doi:10.1021/acssynbio.3c00423)
Supplement: Supplementary file 2 — sb3c00423_si_002.zip [file sb3c00423_si_002.zip › MYT Plasmids/pMYT093.gb]

LOCUS       pMYT093                 2911 bp ds-DNA     circular     17-AUG-2023
DEFINITION  .
COMMENT     Description: Int.9 Spacer YTK Part Type: N/A Antibiotic Resistance:
            Kanamycin Copy Number: High Copy Addgene ID: 180746 Plate Position:
            H9
FEATURES             Location/Qualifiers
     misc_feature    9..508
                     /label="Int.9 5' HA"
                     /ApEinfo_revcolor="#84b0dc"
                     /ApEinfo_fwdcolor="#84b0dc"
     misc_feature    509..528
                     /label="Int.9 5' Barcode"
                     /ApEinfo_revcolor="#75c6a9"
                     /ApEinfo_fwdcolor="#75c6a9"
     misc_feature    545..567
                     /label="Int.9 Spacer"
                     /ApEinfo_revcolor="#c6c9d1"
                     /ApEinfo_fwdcolor="#c6c9d1"
     misc_feature    616..635
                     /label="Int.9 3' Barcode"
                     /ApEinfo_revcolor="#75c6a9"
                     /ApEinfo_fwdcolor="#75c6a9"
     misc_feature    complement(636..1135)
                     /label="Int.9 3' HA"
                     /ApEinfo_revcolor="#84b0dc"
                     /ApEinfo_fwdcolor="#84b0dc"
     misc_feature    1136..1148
                     /label="Spacer"
                     /ApEinfo_revcolor="#7ea7d8"
                     /ApEinfo_fwdcolor="#7ea7d8"
     misc_feature      complement(1157..1183)
                     /label="KanR Terminator"
                     /ApEinfo_revcolor="#b1ff67"
                     /ApEinfo_fwdcolor="#b1ff67"
     misc_feature             complement(1184..1999)
                     /label="KanR"
                     /ApEinfo_revcolor="#008000"
                     /ApEinfo_fwdcolor="#008000"
     misc_feature        complement(2000..2147)
                     /label="KanR Promoter"
                     /ApEinfo_revcolor="#b1ff67"
                     /ApEinfo_fwdcolor="#b1ff67"
     misc_feature      complement(2148..2911)
                     /label="ColE1"
                     /ApEinfo_revcolor="#7f7f7f"
                     /ApEinfo_fwdcolor="#7f7f7f"
ORIGIN
        1 GCGGCCGCCA GATGATCACG AATCCCGAAG CGATGTAATT TTCCGTGAGG CAGTCCTGAA
       61 TCAGGCCGTA GATTGACTAT TAGCATCTCT TTTTGAGTAT GCTAAGAAGT AGAGGGCTAC
      121 CTTATTCCCA CACACTTTTT ACCACGGGCG AAACATTTAT TTTCAAGTCC CAGCACAGTG
      181 ATGGGATGAA GTCCAGGATG CGTCATACGG TCCTATGGCA AACTTCGGGG AAGGTTTAAT
      241 ATGCTGCTTT CAAGCAGGAT TAACGGTAAT CAACTCCCTA GGCAAATTGG CTCAACTCTG
      301 CCTATCTATC CACTGAGGAT TTCAAATCCA CCGAATGGGA GAATATGTCA GTGTCCATTT
      361 TGGAGTAAGG TATGAGTTCT TTTTTCGTCA GCTTTTCTTC TATATCTTAC AATTGCTTAT
      421 CTTAAACCAC CGATATTTTT GCAGTCCCTT CATCATCGAG CACAATGGCC TATACGTTGA
      481 AATTTTGGTT TTGGTTTGAA GCCCACTCCG ATTCCCTTGT CCAACAAAGA ATTCTAGCTC
      541 TAGAGCGATA TAAACAGAGT AACGCGGACT AGTACGTCTG CAGTACGTAC AATGTCTTCT
      601 AGCGAAGACA TGAGTACCCG AAGGAAATGT GTAGAATCTT GGCATCGCTG ACGTGTTTTC
      661 TTCCAAGATT TAAAGAGGAC TACTCGGTGC AGGTGGACAT CTCGAATGAA TATGTTACCT
      721 AGCTTGATCT CCTCCATCAA ATTACAACCT TTTTGCAGTG AATTTTGATA CATGGATTTC
      781 GGAGCTTAAA CACGTATTAA CTGAAATTCA GGCATGGCGA GAAAATTCCC ATCAGAACTT
      841 GAAGAATACT CTAAATACTA CTGAGATAAA CCGAGAGGTG ACGTGAAATT CTTCCCAGAT
      901 GTTCAATATA TTATGAAAAA CCATCCAGCT GAATTACCTC ATTTGCAGAT CAATTTCAAA
      961 GGCTTCGGTT CGGGGATAAT GAGACATTCT GTCCAAAATG TCCCATTTAT TACAGCCTCG
     1021 GAATTAAGGT GCTTGATACT GTTCTCATAA ACATGTGACT GCATTGGTGG TTGATGGAGT
     1081 AATGATACCA CTGAGCGGTT TCAAATGCTA AAAGTCTTTT GAAGCTATCA CAGTTACCCT
     1141 CGGATTTGGC GGCCGCGTGT TACAACCAAT TAACCAATTC TGATTAGAAA AACTCATCGA
     1201 GCATCAAATG AAACTGCAAT TTATTCATAT CAGGATTATC AATACCATAT TTTTGAAAAA
     1261 GCCGTTTCTG TAATGAAGGA GAAAACTCAC CGAGGCAGTT CCATAGGATG GCAAGATCCT
     1321 GGTATCGGTC TGCGATTCCG ACTCGTCCAA CATCAATACA ACCTATTAAT TTCCCCTCGT
     1381 CAAAAATAAG GTTATCAAGT GAGAAATCAC CATGAGTGAC GACTGAATCC GGTGAGAATG
     1441 GCAAAAGCTT ATGCATTTCT TTCCAGACTT GTTCAACAGG CCAGCCATTA CGCTCGTCAT
     1501 CAAAATCACT CGCATCAACC AAACCGTTAT TCATTCGTGA TTGCGCCTGA GCGAGGCGAA
     1561 ATACGCGATC GCTGTTAAAA GGACAATTAC AAACAGGAAT CGAATGCAAC CGGCGCAGGA
     1621 ACACTGCCAG CGCATCAACA ATATTTTCAC CTGAATCAGG ATATTCTTCT AATACCTGGA
     1681 ATGCTGTTTT CCCGGGGATC GCAGTGGTGA GTAACCATGC ATCATCAGGA GTACGGATAA
     1741 AATGCTTGAT GGTCGGAAGA GGCATAAATT CCGTCAGCCA GTTTAGTCTG ACCATCTCAT
     1801 CTGTAACATC ATTGGCAACG CTACCTTTGC CATGTTTCAG AAACAACTCT GGCGCATCGG
     1861 GCTTCCCATA CAATCGATAG ATTGTCGCAC CTGATTGCCC GACATTATCG CGAGCCCATT
     1921 TATACCCATA TAAATCAGCA TCCATGTTGG AATTTAATCG CGGCCTGGAG CAAGACGTTT
     1981 CCCGTTGAAT ATGGCTCATA ACACCCCTTG TATTACTGTT TATGTAAGCA GACAGTTTTA
     2041 TTGTTCATGA TGATATATTT TTATCTTGTG CAATGTAACA TCAGAGATTT TGAGACACAA
     2101 CGTGGCTTTG TTGAATAAAT CGAACTTTTG CTGAGTTGAA GGATCAGTCA TGACCAAAAT
     2161 CCCTTAACGT GAGTTTTCGT TCCACTGAGC GTCAGACCCC GTAGAAAAGA TCAAAGGATC
     2221 TTCTTGAGAT CCTTTTTTTC TGCGCGTAAT CTGCTGCTTG CAAACAAAAA AACCACCGCT
     2281 ACCAGCGGTG GTTTGTTTGC CGGATCAAGA GCTACCAACT CTTTTTCCGA AGGTAACTGG
     2341 CTTCAGCAGA GCGCAGATAC CAAATACTGT TCTTCTAGTG TAGCCGTAGT TAGGCCACCA
     2401 CTTCAAGAAC TCTGTAGCAC CGCCTACATA CCTCGCTCTG CTAATCCTGT TACCAGTGGC
     2461 TGCTGCCAGT GGCGATAAGT CGTGTCTTAC CGGGTTGGAC TCAAGACGAT AGTTACCGGA
     2521 TAAGGCGCAG CGGTCGGGCT GAACGGGGGG TTCGTGCACA CAGCCCAGCT TGGAGCGAAC
     2581 GACCTACACC GAACTGAGAT ACCTACAGCG TGAGCTATGA GAAAGCGCCA CGCTTCCCGA
     2641 AGGGAGAAAG GCGGACAGGT ATCCGGTAAG CGGCAGGGTC GGAACAGGAG AGCGCACGAG
     2701 GGAGCTTCCA GGGGGAAACG CCTGGTATCT TTATAGTCCT GTCGGGTTTC GCCACCTCTG
     2761 ACTTGAGCGT CGATTTTTGT GATGCTCGTC AGGGGGGCGG AGCCTATGGA AAAACGCCAG
     2821 CAACGCGGCC TTTTTACGGT TCCTGGCCTT TTGCTGGCCT TTTGCTCACA TGTTCTTTCC
     2881 TGCGTTATCC CCTGATTCTG TGGATAACCG T
//
