# Supplementary material for: A Multiplex MoClo Toolkit for Extensive and Flexible Engineering of Saccharomyces cerevisiae
Source: ACS Synth Biol. 2023 Nov 6;12(11):3393–405. doi: 10.1021/acssynbio.3c00423 (PMC10661031; doi:10.1021/acssynbio.3c00423)
Supplement: Supplementary file 2 — sb3c00423_si_002.zip [file sb3c00423_si_002.zip › MYT Plasmids/pMYT031.gb]

LOCUS       pMYT031                 2772 bp ds-DNA     circular     17-AUG-2023
DEFINITION  .
COMMENT     Description: HIS3 YTK Part Type: N/A Antibiotic Resistance:
            Chloramphenicol Copy Number: High Copy Addgene ID: 180684 Plate
            Position: C7
FEATURES             Location/Qualifiers
     misc_feature        13..249
                     /label="ScHIS3 Promoter"
                     /ApEinfo_revcolor="#ff9ccd"
                     /ApEinfo_fwdcolor="#ff9ccd"
     misc_feature             250..912
                     /label="HIS3"
                     /ApEinfo_revcolor="#d455ac"
                     /ApEinfo_fwdcolor="#d455ac"
     misc_feature      913..1122
                     /label="ScHIS3 Terminator"
                     /ApEinfo_revcolor="#ff9ccd"
                     /ApEinfo_fwdcolor="#ff9ccd"
     misc_feature      complement(1135..1243)
                     /label="CamR Terminator"
                     /ApEinfo_revcolor="#84b0dc"
                     /ApEinfo_fwdcolor="#84b0dc"
     misc_feature             complement(1244..1903)
                     /label="CamR"
                     /ApEinfo_revcolor="#0000ff"
                     /ApEinfo_fwdcolor="#0000ff"
     misc_feature        complement(1904..2008)
                     /label="CamR Promoter"
                     /ApEinfo_revcolor="#84b0dc"
                     /ApEinfo_fwdcolor="#84b0dc"
     misc_feature      complement(2009..2772)
                     /label="ColE1"
                     /ApEinfo_revcolor="#7f7f7f"
                     /ApEinfo_fwdcolor="#7f7f7f"
ORIGIN
        1 GAAGACATTA CAAACACAGT CCTTTCCCGC AATTTTCTTT TTCTATTACT CTTGGCCTCC
       61 TCTAGTACAC TCTATATTTT TTTATGCCTC GGTAATGATT TTCATTTTTT TTTTTCCACC
      121 TAGCGGATGA CTCTTTTTTT TTCTTAGCGA TTGGCATTAT CACATAATGA ATTATACATT
      181 ATATAAAGTA ATGTGATTTC TTCGAAGAAT ATACTAAAAA ATGAGCAGGC AAGATAAACG
      241 AAGGCAAAGA TGACAGAGCA GAAAGCCCTA GTAAAGCGTA TTACAAATGA AACCAAGATT
      301 CAGATTGCGA TCTCTTTAAA GGGTGGTCCC CTAGCGATAG AGCACTCGAT CTTCCCAGAA
      361 AAAGAGGCAG AAGCAGTAGC AGAACAGGCC ACACAATCGC AAGTGATTAA CGTCCACACA
      421 GGTATAGGGT TTCTGGACCA TATGATACAT GCTCTGGCCA AGCATTCCGG CTGGTCGCTA
      481 ATCGTTGAGT GCATTGGTGA CTTACACATA GACGACCATC ACACCACTGA GGACTGCGGG
      541 ATTGCTCTCG GTCAAGCTTT TAAAGAGGCC CTAGGGGCCG TGCGTGGAGT AAAAAGGTTT
      601 GGATCAGGAT TTGCGCCTTT GGATGAGGCA CTTTCCAGAG CGGTGGTTGA TCTTTCGAAC
      661 AGGCCGTACG CAGTTGTCGA ACTTGGTTTG CAAAGGGAGA AAGTAGGTGA TCTCTCTTGC
      721 GAGATGATCC CGCATTTTCT TGAAAGCTTT GCAGAGGCTA GCAGAATTAC CCTCCACGTT
      781 GATTGTCTGC GAGGCAAGAA TGATCATCAC CGTAGTGAGA GTGCGTTCAA GGCTCTTGCG
      841 GTTGCCATAA GAGAAGCCAC CTCGCCCAAT GGTACCAACG ATGTTCCCTC CACCAAAGGT
      901 GTTCTTATGT AGTGACACCG ATTATTTAAA GCTGCTGCAT ACGATATATA TACATGTGTA
      961 TATATGTATA CCTATGAATG TCAGTAAGTA TGTATACGAA CAGTATGATA CTGAAGATGA
     1021 CAAGGTAATG CATCATTCTA TACGTGTCAT TCTGAACGAG GCGCGCTTTC CTTTTTTCTT
     1081 TTTGCTTTTT CTTTTTTTTT CTCTTGAACT CGACGGATCA TAGAGTATGT CTTCACCAAT
     1141 AAAAAACGCC CGGCGGCAAC CGAGCGTTCT GAACAAATCC AGATGGAGTT CTGAGGTCAT
     1201 TACTGGATCT ATCAACAGGA GTCCAAGCGA GCTCGATATC AAATTACGCC CCGCCCTGCC
     1261 ACTCATCGCA GTACTGTTGT AATTCATTAA GCATTCTGCC GACATGGAAG CCATCACAAA
     1321 CGGCATGATG AACCTGAATC GCCAGCGGCA TCAGCACCTT GTCGCCTTGC GTATAATATT
     1381 TGCCCATGGT GAAAACGGGG GCGAAGAAGT TGTCCATATT GGCCACGTTT AAATCAAAAC
     1441 TGGTGAAACT CACCCAGGGA TTGGCTGAAA CGAAAAACAT ATTCTCAATA AACCCTTTAG
     1501 GGAAATAGGC CAGGTTTTCA CCGTAACACG CCACATCTTG CGAATATATG TGTAGAAACT
     1561 GCCGGAAATC GTCGTGGTAT TCACTCCAGA GCGATGAAAA CGTTTCAGTT TGCTCATGGA
     1621 AAACGGTGTA ACAAGGGTGA ACACTATCCC ATATCACCAG CTCACCGTCT TTCATTGCCA
     1681 TACGAAATTC CGGATGAGCA TTCATCAGGC GGGCAAGAAT GTGAATAAAG GCCGGATAAA
     1741 ACTTGTGCTT ATTTTTCTTT ACGGTCTTTA AAAAGGCCGT AATATCCAGC TGAACGGTCT
     1801 GGTTATAGGT ACATTGAGCA ACTGACTGAA ATGCCTCAAA ATGTTCTTTA CGATGCCATT
     1861 GGGATATATC AACGGTGGTA TATCCAGTGA TTTTTTTCTC CATTTTAGCT TCCTTAGCTC
     1921 CTGAAAATCT CGATAACTCA AAAAATACGC CCGGTAGTGA TCTTATTTCA TTATGGTGAA
     1981 AGTTGGAACC TCTTACGTGC CCGATCAATC ATGACCAAAA TCCCTTAACG TGAGTTTTCG
     2041 TTCCACTGAG CGTCAGACCC CGTAGAAAAG ATCAAAGGAT CTTCTTGAGA TCCTTTTTTT
     2101 CTGCGCGTAA TCTGCTGCTT GCAAACAAAA AAACCACCGC TACCAGCGGT GGTTTGTTTG
     2161 CCGGATCAAG AGCTACCAAC TCTTTTTCCG AAGGTAACTG GCTTCAGCAG AGCGCAGATA
     2221 CCAAATACTG TTCTTCTAGT GTAGCCGTAG TTAGGCCACC ACTTCAAGAA CTCTGTAGCA
     2281 CCGCCTACAT ACCTCGCTCT GCTAATCCTG TTACCAGTGG CTGCTGCCAG TGGCGATAAG
     2341 TCGTGTCTTA CCGGGTTGGA CTCAAGACGA TAGTTACCGG ATAAGGCGCA GCGGTCGGGC
     2401 TGAACGGGGG GTTCGTGCAC ACAGCCCAGC TTGGAGCGAA CGACCTACAC CGAACTGAGA
     2461 TACCTACAGC GTGAGCTATG AGAAAGCGCC ACGCTTCCCG AAGGGAGAAA GGCGGACAGG
     2521 TATCCGGTAA GCGGCAGGGT CGGAACAGGA GAGCGCACGA GGGAGCTTCC AGGGGGAAAC
     2581 GCCTGGTATC TTTATAGTCC TGTCGGGTTT CGCCACCTCT GACTTGAGCG TCGATTTTTG
     2641 TGATGCTCGT CAGGGGGGCG GAGCCTATGG AAAAACGCCA GCAACGCGGC CTTTTTACGG
     2701 TTCCTGGCCT TTTGCTGGCC TTTTGCTCAC ATGTTCTTTC CTGCGTTATC CCCTGATTCT
     2761 GTGGATAACC GT
//
