# Supplementary material for: A Multiplex MoClo Toolkit for Extensive and Flexible Engineering of Saccharomyces cerevisiae
Source: ACS Synth Biol. 2023 Nov 6;12(11):3393–405. doi: 10.1021/acssynbio.3c00423 (PMC10661031; doi:10.1021/acssynbio.3c00423)
Supplement: Supplementary file 2 — sb3c00423_si_002.zip [file sb3c00423_si_002.zip › MYT Plasmids/pMYT087.gb]

LOCUS       pMYT087                 3045 bp ds-DNA     circular     17-AUG-2023
DEFINITION  .
COMMENT     Description: Int.3 Spacer YTK Part Type: N/A Antibiotic Resistance:
            Kanamycin Copy Number: High Copy Addgene ID: 180740 Plate Position:
            H3
FEATURES             Location/Qualifiers
     misc_feature    9..642
                     /label="Int.3 5' HA"
                     /ApEinfo_revcolor="#84b0dc"
                     /ApEinfo_fwdcolor="#84b0dc"
     misc_feature    643..662
                     /label="Int.3 5' Barcode"
                     /ApEinfo_revcolor="#75c6a9"
                     /ApEinfo_fwdcolor="#75c6a9"
     misc_feature    679..701
                     /label="Int.3 Spacer"
                     /ApEinfo_revcolor="#c6c9d1"
                     /ApEinfo_fwdcolor="#c6c9d1"
     misc_feature    750..769
                     /label="Int.3 3' Barcode"
                     /ApEinfo_revcolor="#75c6a9"
                     /ApEinfo_fwdcolor="#75c6a9"
     misc_feature    complement(770..1282)
                     /label="Int.3 3' HA"
                     /ApEinfo_revcolor="#84b0dc"
                     /ApEinfo_fwdcolor="#84b0dc"
     misc_feature      complement(1291..1317)
                     /label="KanR Terminator"
                     /ApEinfo_revcolor="#b1ff67"
                     /ApEinfo_fwdcolor="#b1ff67"
     misc_feature             complement(1318..2133)
                     /label="KanR"
                     /ApEinfo_revcolor="#008000"
                     /ApEinfo_fwdcolor="#008000"
     misc_feature        complement(2134..2281)
                     /label="KanR Promoter"
                     /ApEinfo_revcolor="#b1ff67"
                     /ApEinfo_fwdcolor="#b1ff67"
     misc_feature      complement(2282..3045)
                     /label="ColE1"
                     /ApEinfo_revcolor="#7f7f7f"
                     /ApEinfo_fwdcolor="#7f7f7f"
ORIGIN
        1 GCGGCCGCAT ATTTTAAATG TTTGTATCTT GTTTTCTCTT TCAAAAAAAA AATGGTGTCA
       61 TTCATTATTT TATGGTCAAC CCTATACATC AATTTTTCTC TGAAAATATT GACAAATAAA
      121 GTAGTTGATT CTTGTTCTAC CAATTAGTGA TATTATGCAT GACTGTTAAC AACTTTTTGA
      181 CTAATCTCTG AAATCATATG AAGATCCTGC TGCATTTCAT GCATCTAAGA AATCAACCTA
      241 TATCAACAGA TTTCAATAAT TACTCTAAAC TTATGCTGTA ACTTAGAAAG TAACCAGCCT
      301 GTGTTGACTG ATTGAGTTGC GTATTAACTG CGCCTAGTCA TTTCAACACT TATAATTTGC
      361 TTCAGCTTAA GTGTGGTTCA TCTTTTTTTT TCTGGAAACT TTGCATGCCC TCAAAGCATG
      421 AGTAGTTAGT TATCTTTTTG ACAATGATCT CTTTTGAAAA TATCTACTGT AGATTTGCAT
      481 GGACGCACGT CGCCCATACG CCAAACTTTG GCAATGATAC TCGTTATTCG TAATATCAGT
      541 CCGTCAAGGT GCTGTGATTT CTCTATTTTA TATTGCCTAT TATTTTTTCA AATGATTTGA
      601 GCCGTTTTAA ATTGAGTATG CAATGAGTCT TTTGAATCAA CCTGCTCAGA ACTCACGACT
      661 CCGAATTCTC TCTCTAGAAG GTCAAGTACA TTACGCTACG GACTAGTTAC GCTGCAGATG
      721 CTACAATGTC TTCCAGTGAA GACATGAGTA GCATCTTGTT ACCGACCAAG TAAGGCAGTT
      781 CCATAACCAC TGCCACGAAT ACGTTTCACT ACCTTGAAGA ATCTCTAATG TAGGCCGTAT
      841 TCTTCGCACT TAGTTCTGAC GATGTAGACA TCTCATTATA TAAGAGCATA AGCGCCTGTT
      901 TCTGGAATCA TTTCTTCGTG ACCCAGCTTT TTGAGTTATT TCGCGGTATT TTGAAACATT
      961 TCTCGGGCTT GACGTGAACA TCCTTATATT TCATGACAAA CTCGATCATT GGAACATCCC
     1021 TGCCTCGATT TTAGAGCTAG TATCAAATTT CAATCTCTTT GTGATGGAGC CCCGCTCCTA
     1081 TTTCAAAAGA GAAGTTTCTT GTATGCATAT GTTATTGAAG TCTGATTATA GCAAGTGCAA
     1141 TGTCGTTTCA ATTATTTTAA CTATTTTTAG CCATACATGT TAGTTATCCT CAAAGAGAGC
     1201 CTCCAGACTG GGAAGCAGTG TTTGTCATTT CAAATAAGTA GATTTCACAG TTTGTATGAT
     1261 TTTCGAAGCC AGGATTCATT GGGCGGCCGC GTGTTACAAC CAATTAACCA ATTCTGATTA
     1321 GAAAAACTCA TCGAGCATCA AATGAAACTG CAATTTATTC ATATCAGGAT TATCAATACC
     1381 ATATTTTTGA AAAAGCCGTT TCTGTAATGA AGGAGAAAAC TCACCGAGGC AGTTCCATAG
     1441 GATGGCAAGA TCCTGGTATC GGTCTGCGAT TCCGACTCGT CCAACATCAA TACAACCTAT
     1501 TAATTTCCCC TCGTCAAAAA TAAGGTTATC AAGTGAGAAA TCACCATGAG TGACGACTGA
     1561 ATCCGGTGAG AATGGCAAAA GCTTATGCAT TTCTTTCCAG ACTTGTTCAA CAGGCCAGCC
     1621 ATTACGCTCG TCATCAAAAT CACTCGCATC AACCAAACCG TTATTCATTC GTGATTGCGC
     1681 CTGAGCGAGG CGAAATACGC GATCGCTGTT AAAAGGACAA TTACAAACAG GAATCGAATG
     1741 CAACCGGCGC AGGAACACTG CCAGCGCATC AACAATATTT TCACCTGAAT CAGGATATTC
     1801 TTCTAATACC TGGAATGCTG TTTTCCCGGG GATCGCAGTG GTGAGTAACC ATGCATCATC
     1861 AGGAGTACGG ATAAAATGCT TGATGGTCGG AAGAGGCATA AATTCCGTCA GCCAGTTTAG
     1921 TCTGACCATC TCATCTGTAA CATCATTGGC AACGCTACCT TTGCCATGTT TCAGAAACAA
     1981 CTCTGGCGCA TCGGGCTTCC CATACAATCG ATAGATTGTC GCACCTGATT GCCCGACATT
     2041 ATCGCGAGCC CATTTATACC CATATAAATC AGCATCCATG TTGGAATTTA ATCGCGGCCT
     2101 GGAGCAAGAC GTTTCCCGTT GAATATGGCT CATAACACCC CTTGTATTAC TGTTTATGTA
     2161 AGCAGACAGT TTTATTGTTC ATGATGATAT ATTTTTATCT TGTGCAATGT AACATCAGAG
     2221 ATTTTGAGAC ACAACGTGGC TTTGTTGAAT AAATCGAACT TTTGCTGAGT TGAAGGATCA
     2281 GTCATGACCA AAATCCCTTA ACGTGAGTTT TCGTTCCACT GAGCGTCAGA CCCCGTAGAA
     2341 AAGATCAAAG GATCTTCTTG AGATCCTTTT TTTCTGCGCG TAATCTGCTG CTTGCAAACA
     2401 AAAAAACCAC CGCTACCAGC GGTGGTTTGT TTGCCGGATC AAGAGCTACC AACTCTTTTT
     2461 CCGAAGGTAA CTGGCTTCAG CAGAGCGCAG ATACCAAATA CTGTTCTTCT AGTGTAGCCG
     2521 TAGTTAGGCC ACCACTTCAA GAACTCTGTA GCACCGCCTA CATACCTCGC TCTGCTAATC
     2581 CTGTTACCAG TGGCTGCTGC CAGTGGCGAT AAGTCGTGTC TTACCGGGTT GGACTCAAGA
     2641 CGATAGTTAC CGGATAAGGC GCAGCGGTCG GGCTGAACGG GGGGTTCGTG CACACAGCCC
     2701 AGCTTGGAGC GAACGACCTA CACCGAACTG AGATACCTAC AGCGTGAGCT ATGAGAAAGC
     2761 GCCACGCTTC CCGAAGGGAG AAAGGCGGAC AGGTATCCGG TAAGCGGCAG GGTCGGAACA
     2821 GGAGAGCGCA CGAGGGAGCT TCCAGGGGGA AACGCCTGGT ATCTTTATAG TCCTGTCGGG
     2881 TTTCGCCACC TCTGACTTGA GCGTCGATTT TTGTGATGCT CGTCAGGGGG GCGGAGCCTA
     2941 TGGAAAAACG CCAGCAACGC GGCCTTTTTA CGGTTCCTGG CCTTTTGCTG GCCTTTTGCT
     3001 CACATGTTCT TTCCTGCGTT ATCCCCTGAT TCTGTGGATA ACCGT
//
