# Supplementary material for: A Multiplex MoClo Toolkit for Extensive and Flexible Engineering of Saccharomyces cerevisiae
Source: ACS Synth Biol. 2023 Nov 6;12(11):3393–405. doi: 10.1021/acssynbio.3c00423 (PMC10661031; doi:10.1021/acssynbio.3c00423)
Supplement: Supplementary file 2 — sb3c00423_si_002.zip [file sb3c00423_si_002.zip › MYT Plasmids/pMYT001.gb]

LOCUS       pMYT001                 2223 bp ds-DNA     circular     17-AUG-2023
DEFINITION  .
COMMENT     Description: pZ3 YTK Part Type: 2 Antibiotic Resistance:
            Chloramphenicol Copy Number: High Copy Addgene ID: 180654 Plate
            Position: A1
FEATURES             Location/Qualifiers
     misc_feature        16..98
                     /label="ScGAL1 Promoter"
                     /ApEinfo_revcolor="#84b0dc"
                     /ApEinfo_fwdcolor="#84b0dc"
     misc_feature    101..109
                     /label="Z3BS"
                     /ApEinfo_revcolor="#faac61"
                     /ApEinfo_fwdcolor="#faac61"
     misc_feature    111..119
                     /label="Z3BS"
                     /ApEinfo_revcolor="#faac61"
                     /ApEinfo_fwdcolor="#faac61"
     misc_feature    121..129
                     /label="Z3BS"
                     /ApEinfo_revcolor="#faac61"
                     /ApEinfo_fwdcolor="#faac61"
     misc_feature    131..139
                     /label="Z3BS"
                     /ApEinfo_revcolor="#faac61"
                     /ApEinfo_fwdcolor="#faac61"
     misc_feature    141..149
                     /label="Z3BS"
                     /ApEinfo_revcolor="#faac61"
                     /ApEinfo_fwdcolor="#faac61"
     misc_feature    151..159
                     /label="Z3BS"
                     /ApEinfo_revcolor="#faac61"
                     /ApEinfo_fwdcolor="#faac61"
     misc_feature        166..567
                     /label="ScGAL1 Promoter"
                     /ApEinfo_revcolor="#84b0dc"
                     /ApEinfo_fwdcolor="#84b0dc"
     misc_feature      complement(586..694)
                     /label="CamR Terminator"
                     /ApEinfo_revcolor="#84b0dc"
                     /ApEinfo_fwdcolor="#84b0dc"
     misc_feature             complement(695..1354)
                     /label="CamR"
                     /ApEinfo_revcolor="#0000ff"
                     /ApEinfo_fwdcolor="#0000ff"
     misc_feature        complement(1355..1459)
                     /label="CamR Promoter"
                     /ApEinfo_revcolor="#84b0dc"
                     /ApEinfo_fwdcolor="#84b0dc"
     misc_feature      complement(1460..2223)
                     /label="ColE1"
                     /ApEinfo_revcolor="#7f7f7f"
                     /ApEinfo_fwdcolor="#7f7f7f"
ORIGIN
        1 AGTCGGTCTC AAACGCCCCA TTATCTTAGC CTAAAAAAAC CTTCTCTTTG GAACTTTCAG
       61 TAATACGCTT AACTGCTCAT TGCTATATTG AAGTACGGCC GCGTGGGCGT GCGTGGGCGG
      121 GCGTGGGCGT GCGTGGGCGG GCGTGGGCGT GCGTGGGCGT GTAGACCGTG CGTCCTCGTC
      181 ATCACCGGTC GCGTTCCTGA AACGCAGATG TGCCTCGCGC CGCACTGCTC CGAACAATAA
      241 AGATTCTACA ATACTAGCTT TTATGGTTAT GAAGAGGAAA AATTGGCAGT AACCTGGCCC
      301 CACAAACCTT CAAATTAACG AATCAAATTA ACAACCATAG GATGATAATG CGATTAGTTT
      361 TTTAGCCTTA TTTCTGGGGT AATTAATCAG CGAAGCGATG ATTTTTGATC TATTAACAGA
      421 TATATAAATG GAAAAGCTGC ATAACCACTT TAACTAATAC TTTCAACATT TTCAGTTTGT
      481 ATTACTTCTT ATTCAAATGT CATAAAAGTA TCAACAAAAA ATTGTTAATA TACCTCTATA
      541 CTTTAACGTC AAGGAGAAAA AACTATAAGA TCTATGTGAG ACCAGACCAA TAAAAAACGC
      601 CCGGCGGCAA CCGAGCGTTC TGAACAAATC CAGATGGAGT TCTGAGGTCA TTACTGGATC
      661 TATCAACAGG AGTCCAAGCG AGCTCGATAT CAAATTACGC CCCGCCCTGC CACTCATCGC
      721 AGTACTGTTG TAATTCATTA AGCATTCTGC CGACATGGAA GCCATCACAA ACGGCATGAT
      781 GAACCTGAAT CGCCAGCGGC ATCAGCACCT TGTCGCCTTG CGTATAATAT TTGCCCATGG
      841 TGAAAACGGG GGCGAAGAAG TTGTCCATAT TGGCCACGTT TAAATCAAAA CTGGTGAAAC
      901 TCACCCAGGG ATTGGCTGAA ACGAAAAACA TATTCTCAAT AAACCCTTTA GGGAAATAGG
      961 CCAGGTTTTC ACCGTAACAC GCCACATCTT GCGAATATAT GTGTAGAAAC TGCCGGAAAT
     1021 CGTCGTGGTA TTCACTCCAG AGCGATGAAA ACGTTTCAGT TTGCTCATGG AAAACGGTGT
     1081 AACAAGGGTG AACACTATCC CATATCACCA GCTCACCGTC TTTCATTGCC ATACGAAATT
     1141 CCGGATGAGC ATTCATCAGG CGGGCAAGAA TGTGAATAAA GGCCGGATAA AACTTGTGCT
     1201 TATTTTTCTT TACGGTCTTT AAAAAGGCCG TAATATCCAG CTGAACGGTC TGGTTATAGG
     1261 TACATTGAGC AACTGACTGA AATGCCTCAA AATGTTCTTT ACGATGCCAT TGGGATATAT
     1321 CAACGGTGGT ATATCCAGTG ATTTTTTTCT CCATTTTAGC TTCCTTAGCT CCTGAAAATC
     1381 TCGATAACTC AAAAAATACG CCCGGTAGTG ATCTTATTTC ATTATGGTGA AAGTTGGAAC
     1441 CTCTTACGTG CCCGATCAAT CATGACCAAA ATCCCTTAAC GTGAGTTTTC GTTCCACTGA
     1501 GCGTCAGACC CCGTAGAAAA GATCAAAGGA TCTTCTTGAG ATCCTTTTTT TCTGCGCGTA
     1561 ATCTGCTGCT TGCAAACAAA AAAACCACCG CTACCAGCGG TGGTTTGTTT GCCGGATCAA
     1621 GAGCTACCAA CTCTTTTTCC GAAGGTAACT GGCTTCAGCA GAGCGCAGAT ACCAAATACT
     1681 GTTCTTCTAG TGTAGCCGTA GTTAGGCCAC CACTTCAAGA ACTCTGTAGC ACCGCCTACA
     1741 TACCTCGCTC TGCTAATCCT GTTACCAGTG GCTGCTGCCA GTGGCGATAA GTCGTGTCTT
     1801 ACCGGGTTGG ACTCAAGACG ATAGTTACCG GATAAGGCGC AGCGGTCGGG CTGAACGGGG
     1861 GGTTCGTGCA CACAGCCCAG CTTGGAGCGA ACGACCTACA CCGAACTGAG ATACCTACAG
     1921 CGTGAGCTAT GAGAAAGCGC CACGCTTCCC GAAGGGAGAA AGGCGGACAG GTATCCGGTA
     1981 AGCGGCAGGG TCGGAACAGG AGAGCGCACG AGGGAGCTTC CAGGGGGAAA CGCCTGGTAT
     2041 CTTTATAGTC CTGTCGGGTT TCGCCACCTC TGACTTGAGC GTCGATTTTT GTGATGCTCG
     2101 TCAGGGGGGC GGAGCCTATG GAAAAACGCC AGCAACGCGG CCTTTTTACG GTTCCTGGCC
     2161 TTTTGCTGGC CTTTTGCTCA CATGTTCTTT CCTGCGTTAT CCCCTGATTC TGTGGATAAC
     2221 CGT
//
