# Supplementary material for: A Multiplex MoClo Toolkit for Extensive and Flexible Engineering of Saccharomyces cerevisiae
Source: ACS Synth Biol. 2023 Nov 6;12(11):3393–405. doi: 10.1021/acssynbio.3c00423 (PMC10661031; doi:10.1021/acssynbio.3c00423)
Supplement: Supplementary file 2 — sb3c00423_si_002.zip [file sb3c00423_si_002.zip › MYT Plasmids/pMYT035.gb]

LOCUS       pMYT035                 3057 bp ds-DNA     circular     17-AUG-2023
DEFINITION  .
COMMENT     Description: KanR YTK Part Type: N/A Antibiotic Resistance:
            Chloramphenicol Copy Number: High Copy Addgene ID: 180688 Plate
            Position: C11
FEATURES             Location/Qualifiers
     misc_feature        17..393
                     /label="AgTEF Promoter"
                     /ApEinfo_revcolor="#b4abac"
                     /ApEinfo_fwdcolor="#b4abac"
     misc_feature             396..1205
                     /label="KanR"
                     /ApEinfo_revcolor="#c7b0e3"
                     /ApEinfo_fwdcolor="#c7b0e3"
     misc_feature      1206..1407
                     /label="AgTEF Terminator"
                     /ApEinfo_revcolor="#b4abac"
                     /ApEinfo_fwdcolor="#b4abac"
     misc_feature      complement(1420..1528)
                     /label="CamR Terminator"
                     /ApEinfo_revcolor="#84b0dc"
                     /ApEinfo_fwdcolor="#84b0dc"
     misc_feature             complement(1529..2188)
                     /label="CamR"
                     /ApEinfo_revcolor="#0000ff"
                     /ApEinfo_fwdcolor="#0000ff"
     misc_feature        complement(2189..2293)
                     /label="CamR Promoter"
                     /ApEinfo_revcolor="#84b0dc"
                     /ApEinfo_fwdcolor="#84b0dc"
     misc_feature      complement(2294..3057)
                     /label="ColE1"
                     /ApEinfo_revcolor="#7f7f7f"
                     /ApEinfo_fwdcolor="#7f7f7f"
ORIGIN
        1 GAAGACATTA CAGTTTAGCT TGCCTCGTCC CCGCCGGGTC ACCCGGCCAG CGACATGGAG
       61 GCCCAGAATA CCCTCCTTGA CAGTCTTGAC GTGCGCAGCT CAGGGGCATG ATGTGACTGT
      121 CGCCCGTACA TTTAGCCCAT ACATCCCCAT GTATAATCAT TTGCATCCAT ACATTTTGAT
      181 GGCCGCACGG CGCGAAGCAA AAATTACGGC TCCTCGCTCC AGACCTGCGA GCAGGGAAAC
      241 GCTCCCCTCA CAGACGCGTT GAATTGTCCC CACGCCGCGC CCCTGTAGAG AAATATAAAA
      301 GGTTAGGATT TGCCACTGAG GTTCTTCTTT CATATACTTC CTTTTAAAAT CTTGCTAGGA
      361 TACAGTTCTC ACATCACATC CGAACATAAA CAAAAATGGG TAAGGAAAAG ACTCACGTTT
      421 CGAGGCCGCG ATTAAATTCC AACATGGATG CTGATTTATA TGGGTATAAA TGGGCTCGCG
      481 ATAATGTCGG GCAATCAGGT GCGACAATCT ATCGATTGTA TGGGAAGCCC GATGCGCCAG
      541 AGTTGTTTCT GAAACATGGC AAAGGTAGCG TTGCCAATGA TGTTACAGAT GAGATGGTCA
      601 GACTAAACTG GCTGACGGAA TTTATGCCTC TTCCGACCAT CAAGCATTTT ATCCGTACTC
      661 CTGATGATGC ATGGTTACTC ACCACTGCGA TCCCCGGCAA AACAGCATTC CAGGTATTAG
      721 AAGAATATCC TGATTCAGGT GAAAATATTG TTGATGCGCT GGCAGTGTTC CTGCGCCGGT
      781 TGCATTCGAT TCCTGTTTGT AATTGTCCTT TTAACAGCGA TCGCGTATTT CGTCTGGCTC
      841 AGGCGCAATC ACGAATGAAT AACGGTTTGG TTGATGCGAG TGATTTTGAT GACGAGCGTA
      901 ATGGCTGGCC TGTTGAACAA GTCTGGAAAG AAATGCATAA GCTTTTGCCA TTCTCACCGG
      961 ATTCAGTCGT CACTCATGGT GATTTCTCAC TTGATAACCT TATTTTTGAC GAGGGGAAAT
     1021 TAATAGGTTG TATTGATGTT GGACGAGTCG GAATCGCAGA CCGATACCAG GATCTTGCCA
     1081 TCCTATGGAA CTGCCTCGGT GAGTTTTCTC CTTCATTACA GAAACGGCTT TTTCAAAAAT
     1141 ATGGTATTGA TAATCCTGAT ATGAATAAAT TGCAGTTTCA TTTGATGCTC GATGAGTTTT
     1201 TCTAAAGTAA CTGACAATAA AAAGATTCTT GTTTTCAAGA ACTTGTCATT TGTATAGTTT
     1261 TTTTATATTG TAGTTGTTCT ATTTTAATCA AATGTTAGCG TGATTTATAT TTTTTTTCGC
     1321 CTCGACATCA TCTGCCCAGA TGCGAAGTTA AGTGCGCAGA AAGTAATATC ATGCGTCAAT
     1381 CGTATGTGAA TGCTGGTCGC TATACTGGAG TATGTCTTCA CCAATAAAAA ACGCCCGGCG
     1441 GCAACCGAGC GTTCTGAACA AATCCAGATG GAGTTCTGAG GTCATTACTG GATCTATCAA
     1501 CAGGAGTCCA AGCGAGCTCG ATATCAAATT ACGCCCCGCC CTGCCACTCA TCGCAGTACT
     1561 GTTGTAATTC ATTAAGCATT CTGCCGACAT GGAAGCCATC ACAAACGGCA TGATGAACCT
     1621 GAATCGCCAG CGGCATCAGC ACCTTGTCGC CTTGCGTATA ATATTTGCCC ATGGTGAAAA
     1681 CGGGGGCGAA GAAGTTGTCC ATATTGGCCA CGTTTAAATC AAAACTGGTG AAACTCACCC
     1741 AGGGATTGGC TGAAACGAAA AACATATTCT CAATAAACCC TTTAGGGAAA TAGGCCAGGT
     1801 TTTCACCGTA ACACGCCACA TCTTGCGAAT ATATGTGTAG AAACTGCCGG AAATCGTCGT
     1861 GGTATTCACT CCAGAGCGAT GAAAACGTTT CAGTTTGCTC ATGGAAAACG GTGTAACAAG
     1921 GGTGAACACT ATCCCATATC ACCAGCTCAC CGTCTTTCAT TGCCATACGA AATTCCGGAT
     1981 GAGCATTCAT CAGGCGGGCA AGAATGTGAA TAAAGGCCGG ATAAAACTTG TGCTTATTTT
     2041 TCTTTACGGT CTTTAAAAAG GCCGTAATAT CCAGCTGAAC GGTCTGGTTA TAGGTACATT
     2101 GAGCAACTGA CTGAAATGCC TCAAAATGTT CTTTACGATG CCATTGGGAT ATATCAACGG
     2161 TGGTATATCC AGTGATTTTT TTCTCCATTT TAGCTTCCTT AGCTCCTGAA AATCTCGATA
     2221 ACTCAAAAAA TACGCCCGGT AGTGATCTTA TTTCATTATG GTGAAAGTTG GAACCTCTTA
     2281 CGTGCCCGAT CAATCATGAC CAAAATCCCT TAACGTGAGT TTTCGTTCCA CTGAGCGTCA
     2341 GACCCCGTAG AAAAGATCAA AGGATCTTCT TGAGATCCTT TTTTTCTGCG CGTAATCTGC
     2401 TGCTTGCAAA CAAAAAAACC ACCGCTACCA GCGGTGGTTT GTTTGCCGGA TCAAGAGCTA
     2461 CCAACTCTTT TTCCGAAGGT AACTGGCTTC AGCAGAGCGC AGATACCAAA TACTGTTCTT
     2521 CTAGTGTAGC CGTAGTTAGG CCACCACTTC AAGAACTCTG TAGCACCGCC TACATACCTC
     2581 GCTCTGCTAA TCCTGTTACC AGTGGCTGCT GCCAGTGGCG ATAAGTCGTG TCTTACCGGG
     2641 TTGGACTCAA GACGATAGTT ACCGGATAAG GCGCAGCGGT CGGGCTGAAC GGGGGGTTCG
     2701 TGCACACAGC CCAGCTTGGA GCGAACGACC TACACCGAAC TGAGATACCT ACAGCGTGAG
     2761 CTATGAGAAA GCGCCACGCT TCCCGAAGGG AGAAAGGCGG ACAGGTATCC GGTAAGCGGC
     2821 AGGGTCGGAA CAGGAGAGCG CACGAGGGAG CTTCCAGGGG GAAACGCCTG GTATCTTTAT
     2881 AGTCCTGTCG GGTTTCGCCA CCTCTGACTT GAGCGTCGAT TTTTGTGATG CTCGTCAGGG
     2941 GGGCGGAGCC TATGGAAAAA CGCCAGCAAC GCGGCCTTTT TACGGTTCCT GGCCTTTTGC
     3001 TGGCCTTTTG CTCACATGTT CTTTCCTGCG TTATCCCCTG ATTCTGTGGA TAACCGT
//
