# Supplementary material for: A Multiplex MoClo Toolkit for Extensive and Flexible Engineering of Saccharomyces cerevisiae
Source: ACS Synth Biol. 2023 Nov 6;12(11):3393–405. doi: 10.1021/acssynbio.3c00423 (PMC10661031; doi:10.1021/acssynbio.3c00423)
Supplement: Supplementary file 3 — sb3c00423_si_003.xlsx [file sb3c00423_si_003.xlsx]

## Sheet: Int. loci
	pTDH3			mean	SD		pRPL18B			mean	SD		pREV1			mean	SD
ura3	1314.87	1303.02	1351.14	1323.01	25.0751		193.025	199.849	202.992	198.622	5.09521		8.61345	8.7479	8.7479	8.70308	0.0776269
Int.1	1333.65	1342.88	1376.85	1351.13	22.7501		181.504	180.992	183.143	181.88	1.12368		8.21008	8.38655	8.22689	8.27451	0.0973969
Int.2	1278.78	1248.2	1241.69	1256.22	19.8048		186.866	188.471	179.345	184.894	4.87214		7.9916	7.73109	7.83193	7.85154	0.131354
Int.3	1065.67	1109.62	1072.3	1082.53	23.6934		165.008	147.151	160.521	157.56	9.28946		7.55462	7.30252	7.12605	7.32773	0.215395
Int.4	1334.87	1330.81	1401.43	1355.7	39.6538		183.076	189.336	182.387	184.933	3.82896		8.94958	8.9916	8.9916	8.97759	0.0242584
Int.5	1117.29	1080.81	1127.98	1108.69	24.7345		191.21	184.37	185.479	187.02	3.6712		7.2521	7.21008	7.13445	7.19888	0.0596185
Int.6	1191.35	1208.37	1279.9	1226.54	46.9866		181.361	184.706	177.521	181.196	3.59529		7.90756	7.91597	7.92437	7.91597	0.00840336
Int.7	1233.44	1250.76	1260.87	1248.35	13.8713		158.899	167.067	166.983	164.317	4.69177		8.47899	9.30252	8.54622	8.77591	0.457295
Int.8	1174.09	1162.75	1195.12	1177.32	16.4244		179.336	171.303	165.471	172.036	6.96185		5.86555	6.0084	5.96639	5.94678	0.0734193
Int.9	1402.7	1380.89	1372.99	1385.53	15.386		179.832	176.076	179.697	178.535	2.13095		7.98319	8.02521	8.16807	8.05882	0.0969123
Int.10	1029.88	968.05	1055.84	1017.92	45.1		166.613	164.538	159.361	163.504	3.7349		5.9916	6.39496	6.51261	6.29972	0.273249

## Sheet: Terminator library
	pREV1			mean	SD		pRPL18B			mean	SD		pTDH3			mean	SD
tSSA1	4.60504	4.27731	4.41176	4.43137	0.164743		64.3866	63.9244	62.2185	63.5098	1.14194		494.891	473.084	465.966	477.98	15.071
tENO1	4.04202	4.56303	4.21849	4.27451	0.264984		69.3613	68.7227	66.1092	68.0644	1.72309		528.639	525.16	541.765	531.854	8.75713
tTEF1	6.56303	6.67227	6.68067	6.63866	0.0656324		98.0756	97.2857	93.5966	96.3193	2.39077		673.849	691.966	661.303	675.706	15.4161
tTDH3	5.65546	5.77311	5.82353	5.7507	0.0862454		99.2857	101.05	100.412	100.249	0.8935		722.563	742.345	755.227	740.045	16.4529
tADH1	5.34454	5.31933	5.21849	5.29412	0.0666996		91.042	96.8319	101.109	96.3277	5.05252		768.555	751.151	743.958	754.555	12.6466
tTDH2	6.94118	6.51261	7.17647	6.87675	0.336589		101.244	97.563	99.2017	99.3361	1.84402		754.655	769.891	777.084	767.21	11.4521
tPGK1	6.7479	6.44538	6.45378	6.54902	0.172286		121.58	119.227	121.924	120.91	1.46807		824.378	869.933	871.639	855.317	26.807
tPDC1	6.10084	6.17647	6.37815	6.21849	0.143351		120.588	114.983	116.126	117.232	2.9618		909.588	897.975	895.235	900.933	7.61997
tENO2	6.89916	7.0084	6.85714	6.92157	0.0780804		125.924	125.58	126.151	125.885	0.287726		923.832	879.328	911.908	905.022	23.0371
tTDH1	7.95798	7.82353	7.79832	7.85994	0.085835		185.765	184.294	183.849	184.636	1.00266		1343.86	1409.07	1405.38	1386.1	36.6306

## Sheet: pZ3_DoseResponse
EST (nM)	1	2	3	4	mean	SD
0.001	3.31933	3.45378	3.63025	3.52101	3.48109	0.130071
0.01	3.43697	3.61345	3.76471	3.7479	3.64076	0.151785
0.03	3.62185	3.60504	3.43697	3.80672	3.61765	0.151183
0.1	4.29412	4.26891	4.36134	4.52941	4.36345	0.117321
0.3	7.41176	7.21008	7.15966	7.52941	7.32773	0.173036
1	25.3361	24.4706	25.2605	24.6303	24.9244	0.437782
3	87.7731	90.0924	91.5546	97.395	91.7038	4.10115
10	263.941	272.714	255.521	265	264.294	7.03538
30	401.756	408.765	404.034	404.134	404.672	2.94098
100	477.361	476.294	476	470.252	474.977	3.2037
300	508.529	500.773	493.21	496.134	499.662	6.68173
1000	481.84	503.336	488.193	503.151	494.13	10.8385

## Sheet: pLacFEC_DoseResponse
IPTG (mM)	1	2	3	4	mean	SD
0.0003	0.983193	0.941176	0.991597	1.13445	1.01261	0.0841736
0.003	1.07563	1.01681	1.11765	1.15966	1.09244	0.0609847
0.01	1	0.991597	0.991597	1.12605	1.02731	0.0659454
0.03	1.03361	1.01681	0.991597	1.13445	1.04412	0.0626506
0.1	1.10924	1.12605	1.06723	1.09244	1.09874	0.0250931
0.3	1.2521	1.31092	1.33613	1.58824	1.37185	0.148492
1	1.9916	1.95798	1.90756	2.01681	1.96849	0.0472261
3	3.7479	4.18487	4.01681	3.97479	3.98109	0.18002
10	12.4118	13.2605	13.042	12.2185	12.7332	0.497215
30	38.4622	42.437	42.5966	40.1008	40.8992	1.98515
100	68.8655	66.0504	68.1765	68.8655	67.9895	1.3329
300	86.2521	83.4622	91.4538	86.1513	86.8298	3.34246

## Sheet: pTet7_DoseResponse
aTc (ng/mL)	1	2	3	mean	SD
0.001	0.983193	1.05882	1.07563	1.03922	0.0492392
0.01	1.01681	1.02521	1.01681	1.01961	0.00485168
0.03	1.04202	1.05042	1.0084	1.03361	0.0222332
0.1	1.07563	1.09244	1.10924	1.09244	0.0168067
0.3	1.44538	1.36975	1.4958	1.43697	0.063444
1	4.29412	4.68908	4.02521	4.33613	0.333921
3	37.4874	43.0756	38.563	39.7087	2.96505
10	343.286	398.168	359.605	367.02	28.1824
30	1052.68	983.151	951.924	995.919	51.5773
100	1513.99	1490.8	1414.71	1473.17	51.9385
300	1567.24	1485.68	1557.55	1536.83	44.5576
1000	1608.7	1375.36	1591.97	1525.34	130.156

## Sheet: pLac_Library
	No IPTG				mean	SD	50 mM IPTG				mean	SD
pLacD	1	1.00758	0.984848	1.00758	1	0.0107137	3.50758	3.59091	3.59848	3.55303	3.5625	0.0416667
pLacE	1.03788	1.0303	1.01515	1.03788	1.0303	0.0107137	14.0606	13.9394	14.0833	13.9545	14.0095	0.0730252
pLacC	1.03788	1.04545	1.06061	1.04545	1.04735	0.00953262	23.1667	22.8788	22.947	23.3636	23.089	0.220468
pLacFEC	1.00758	1.03788	1.02273	1.06061	1.0322	0.0226218	96.0076	100.492	98.1288	97.2576	97.9716	1.89266
pLacHTA1	1.53788	1.5303	1.50758	1.47727	1.51326	0.0272271	168.136	169.364	169.629	166.917	168.511	1.24615
pLacFBA1	1.81061	1.83333	1.80303	1.84091	1.82197	0.0180339	236.326	233.758	236.265	236.068	235.604	1.23596
pLacENO2	1.72727	1.80303	1.7803	1.73485	1.76136	0.0363321	316.167	311.826	311.538	313.606	313.284	2.12829
pLacSpTDH3	2.65909	2.63636	2.63636	2.62121	2.63826	0.0156178	430.439	434.394	434.659	425.955	431.362	4.08882

## Sheet: pTet_Library
	No aTc				mean	SD	100 ng/uL aTc				mean	SD
pTet2	1.05042	1.15966	1.07563	1.03361	1.07983	0.0559523	44.0336	48.1429	50.5462	49.2689	47.9979	2.81934
pTet3	0.957983	1.01681	0.87395	0.865546	0.928571	0.0721255	156.815	158.252	166.193	164.538	161.45	4.60948
pTet4	1.02521	0.991597	0.94958	0.97479	0.985294	0.031722	311.16	293.487	298.832	290.084	298.391	9.24273
pTet5	0.92437	0.89916	0.94958	0.89916	0.918067	0.0241368	484.63	522.546	501.95	458.706	491.958	27.0485
pTet6	1.05882	1.07563	1.0084	1.02521	1.04202	0.0306847	991.042	967.193	962.008	849.866	942.527	63.055
pTet7	1.16807	1.23529	1.16807	1.17647	1.18697	0.0324555	1542.39	1478.55	1476.34	1465.24	1490.63	34.9919

## Sheet: pLac_No LacI
	No IPTG				mean	SD
pLacD	4.93182	4.91667	5.15909	5.14394	5.03788	0.131507
pLacE	13.2955	13.9545	13.2045	13.6061	13.5152	0.339644
pLacC	26.1742	26.7121	26.2197	27.5758	26.6705	0.650825
pLacFEC	136.75	135.955	139.432	135.758	136.973	1.69411
pLacHTA1	168.061	172.811	171.462	161.598	168.483	5.00594
pLacFBA1	277.227	287.008	291.386	280.621	284.061	6.34758
pLacENO2	254.098	253.53	257.258	243.75	252.159	5.84091
pLacSpTDH3	426.689	441.742	431.841	424.174	431.112	7.77237
